# Supplementary material for: 1-{(E)-[4-Bromo-2-(trifluoro­meth­oxy)phen­yl]imino­meth­yl}naphthalen-2-ol
Source: Acta Crystallogr Sect E Struct Rep Online. 2013 Mar 16;69(Pt 4):o535. doi: 10.1107/S160053681300679X (PMC3629589; doi:10.1107/S160053681300679X)
Supplement: Supplementary file 1 [file e-69-0o535-sup1.cif]

##############################################################################
#                                                                            #
# This CIF contains the data in a paper accepted for publication in          #
# Acta Crystallographica Section E. It conforms to the requirements of       #
# Notes for Authors for Acta Crystallographica Section E, and has been       #
# peer reviewed under the auspices of the IUCr Commission on Journals.       #
#                                                                            #
# Full details of the Crystallographic Information File format               #
# are given in the paper "The Crystallographic Information File (CIF):       #
# a New Standard Archive File for Crystallography" by S. R. Hall, F. H.      #
# Allen and I. D. Brown [Acta Cryst. (1991), A47, 655-685].                  #
#                                                                            #
# The current version of the core CIF dictionary is obtainable from          #
# ftp://ftp.iucr.org/pub/cif_core.dic.                                       #
#                                                                            #
# Software is freely available for graphical display of the structure(s)     #
# in this CIF. For information consult the CIF software page                 #
# http://www.iucr.org/resources/cif/software.                                #
#                                                                            #
# This file may be used for bona fide research purposes within the           #
# scientific community so long as proper attribution is given to the journal # 
# article from which it was obtained.                                        #
#                                                                            #
##############################################################################
data_I
_audit_creation_method     SHELXL-97
_chemical_name_systematic
;
1-{(<i>E</i>)-[4-Bromo-2-(trifluoromethoxy)phenyl]iminomethyl}naphthalen-2-ol
;
_chemical_name_common     ?
_chemical_formula_moiety     'C18 H11 Br F3 N O2'
_chemical_formula_sum     'C18 H11 Br F3 N O2'
_chemical_formula_iupac     'C18 H11 Br F3 N O2'
_chemical_formula_weight     410.19
_chemical_melting_point     ?
_symmetry_cell_setting     monoclinic
_symmetry_space_group_name_H-M     'P 21/c'
_symmetry_space_group_name_Hall     '-P 2ybc'
loop_
    _symmetry_equiv_pos_as_xyz
    'x, y, z'
    '-x, y+1/2, -z+1/2'
    '-x, -y, -z'
    'x, -y-1/2, z-1/2'
_cell_length_a     4.5315(3)
_cell_length_b     16.3228(7)
_cell_length_c     21.7622(12)
_cell_angle_alpha     90.00
_cell_angle_beta     93.025(4)
_cell_angle_gamma     90.00
_cell_volume     1607.44(15)
_cell_formula_units_Z     4
_cell_measurement_reflns_used     16693
_cell_measurement_theta_min     1.56
_cell_measurement_theta_max     27.32
_cell_measurement_temperature     296(2)
_exptl_crystal_description     'needle'
_exptl_crystal_colour     'yellow'
_exptl_crystal_size_max     0.730
_exptl_crystal_size_mid     0.323
_exptl_crystal_size_min     0.080
_exptl_crystal_density_diffrn     1.695
_exptl_crystal_density_meas     ?
_exptl_crystal_density_method     'not measured'
_exptl_crystal_F_000     816
_exptl_absorpt_coefficient_mu     2.601
_exptl_absorpt_correction_type     integration
_exptl_absorpt_process_details     '(X-RED32; Stoe & Cie, 2002)'
_exptl_absorpt_correction_T_min     0.1759
_exptl_absorpt_correction_T_max     0.7721
_exptl_special_details     ?
_diffrn_ambient_temperature     296(2)
_diffrn_radiation_type     MoK\a
_diffrn_radiation_wavelength     0.71073
_diffrn_radiation_source     'fine-focus sealed tube'
_diffrn_radiation_monochromator     graphite
_diffrn_measurement_device_type     'Stoe IPDS-II'
_diffrn_measurement_method     '\w scans'
_diffrn_detector_area_resol_mean     6.67
_diffrn_reflns_number     17993
_diffrn_reflns_av_R_equivalents     0.0801
_diffrn_reflns_av_sigmaI/netI     0.0509
_diffrn_reflns_theta_min     1.56
_diffrn_reflns_theta_max     26.00
_diffrn_reflns_theta_full     26.00
_diffrn_measured_fraction_theta_max     1.000
_diffrn_measured_fraction_theta_full     1.000
_diffrn_reflns_limit_h_min     -5
_diffrn_reflns_limit_h_max     5
_diffrn_reflns_limit_k_min     -20
_diffrn_reflns_limit_k_max     20
_diffrn_reflns_limit_l_min     -26
_diffrn_reflns_limit_l_max     26
_diffrn_standards_number     0
_diffrn_standards_interval_count     0
_diffrn_standards_interval_time     ?
_diffrn_standards_decay_%     0
_refine_special_details
;
 Refinement of F^2^ against ALL reflections.  The weighted R-factor wR and
 goodness of fit S are based on F^2^, conventional R-factors R are based
 on F, with F set to zero for negative F^2^. The threshold expression of
 F^2^ > 2sigma(F^2^) is used only for calculating R-factors(gt) etc. and is
 not relevant to the choice of reflections for refinement.  R-factors based
 on F^2^ are statistically about twice as large as those based on F, and R-
 factors based on ALL data will be even larger.
;
_reflns_number_total     3160
_reflns_number_gt     1932
_reflns_threshold_expression     I>2\s(I)
_refine_ls_structure_factor_coef     Fsqd
_refine_ls_matrix_type     full
_refine_ls_R_factor_all     0.0995
_refine_ls_R_factor_gt     0.0500
_refine_ls_wR_factor_gt     0.0800
_refine_ls_wR_factor_ref     0.0921
_refine_ls_goodness_of_fit_ref     1.022
_refine_ls_restrained_S_all     1.022
_refine_ls_number_reflns     3160
_refine_ls_number_parameters     230
_refine_ls_number_restraints     0
_refine_ls_hydrogen_treatment     mixed
_refine_ls_weighting_scheme     calc
_refine_ls_weighting_details
                 'calc w=1/[\s^2^(Fo^2^)+(0.0355P)^2^] where P=(Fo^2^+2Fc^2^)/3'
_atom_sites_solution_hydrogens     geom
_atom_sites_solution_primary     direct
_atom_sites_solution_secondary     difmap
_refine_ls_shift/su_max     0.000
_refine_ls_shift/su_mean     0.000
_refine_diff_density_max     0.350
_refine_diff_density_min     -0.200
_refine_ls_extinction_method     none
_refine_ls_extinction_coef     ?
loop_
    _atom_type_symbol
    _atom_type_description
    _atom_type_scat_dispersion_real
    _atom_type_scat_dispersion_imag
    _atom_type_scat_source
    'C' 'C' 0.0033 0.0016
                         'International Tables Vol C Tables 4.2.6.8 and 6.1.1.4'
    'H' 'H' 0.0000 0.0000
                         'International Tables Vol C Tables 4.2.6.8 and 6.1.1.4'
    'Br' 'Br' -0.2901 2.4595
                         'International Tables Vol C Tables 4.2.6.8 and 6.1.1.4'
    'F' 'F' 0.0171 0.0103
                         'International Tables Vol C Tables 4.2.6.8 and 6.1.1.4'
    'N' 'N' 0.0061 0.0033
                         'International Tables Vol C Tables 4.2.6.8 and 6.1.1.4'
    'O' 'O' 0.0106 0.0060
                         'International Tables Vol C Tables 4.2.6.8 and 6.1.1.4'
_computing_data_collection     'X-AREA (Stoe & Cie, 2002)'
_computing_cell_refinement     'X-AREA (Stoe & Cie, 2002)'
_computing_data_reduction     'X-RED32 (Stoe & Cie, 2002)'
_computing_structure_solution     'SHELXS97 (Sheldrick, 2008)'
_computing_structure_refinement     'SHELXL97 (Sheldrick, 2008)'
_computing_molecular_graphics     'ORTEP-3 for Windows (Farrugia, 2012)'
_computing_publication_material     'WinGX (Farrugia, 2012)'
loop_
    _atom_site_type_symbol
    _atom_site_label
    _atom_site_fract_x
    _atom_site_fract_y
    _atom_site_fract_z
    _atom_site_U_iso_or_equiv
    _atom_site_adp_type
    _atom_site_calc_flag
    _atom_site_refinement_flags
    _atom_site_occupancy
    _atom_site_symmetry_multiplicity
    _atom_site_disorder_assembly
    _atom_site_disorder_group
    C C1 1.2279(8) 0.2342(2) 0.35440(16) 0.0573(9) Uani d . 1 1 . .
    C C2 1.2003(8) 0.3194(3) 0.35626(18) 0.0655(10) Uani d . 1 1 . .
    C C3 1.3639(10) 0.3657(3) 0.4008(2) 0.0776(11) Uani d . 1 1 . .
    H H3 1.3428 0.4223 0.4018 0.093 Uiso calc R 1 1 . .
    C C4 1.5515(9) 0.3281(3) 0.44213(19) 0.0765(11) Uani d . 1 1 . .
    H H4 1.6587 0.3596 0.4710 0.092 Uiso calc R 1 1 . .
    C C5 1.5892(8) 0.2423(3) 0.44265(17) 0.0657(10) Uani d . 1 1 . .
    C C6 1.7837(9) 0.2042(3) 0.48585(19) 0.0812(12) Uani d . 1 1 . .
    H H6 1.8893 0.2362 0.5147 0.097 Uiso calc R 1 1 . .
    C C7 1.8217(10) 0.1228(4) 0.4867(2) 0.0936(14) Uani d . 1 1 . .
    H H7 1.9523 0.0986 0.5157 0.112 Uiso calc R 1 1 . .
    C C8 1.6626(11) 0.0748(3) 0.4434(2) 0.0923(14) Uani d . 1 1 . .
    H H8 1.6867 0.0182 0.4441 0.111 Uiso calc R 1 1 . .
    C C9 1.4735(9) 0.1092(3) 0.40055(19) 0.0777(11) Uani d . 1 1 . .
    H H9 1.3718 0.0759 0.3720 0.093 Uiso calc R 1 1 . .
    C C10 1.4281(8) 0.1944(2) 0.39847(17) 0.0602(9) Uani d . 1 1 . .
    C C11 1.0578(8) 0.1889(2) 0.30832(17) 0.0622(9) Uani d . 1 1 . .
    H H11 1.0735 0.1321 0.3078 0.075 Uiso calc R 1 1 . .
    C C12 0.7139(8) 0.1804(2) 0.22366(16) 0.0597(9) Uani d . 1 1 . .
    C C13 0.6122(9) 0.1007(3) 0.23012(17) 0.0684(10) Uani d . 1 1 . .
    H H13 0.6661 0.0716 0.2657 0.082 Uiso calc R 1 1 . .
    C C14 0.4340(8) 0.0637(3) 0.18521(17) 0.0693(10) Uani d . 1 1 . .
    H H14 0.3668 0.0104 0.1906 0.083 Uiso calc R 1 1 . .
    C C15 0.3558(8) 0.1062(2) 0.13217(17) 0.0632(10) Uani d . 1 1 . .
    C C16 0.4535(8) 0.1847(2) 0.12336(17) 0.0648(10) Uani d . 1 1 . .
    H H16 0.4010 0.2129 0.0873 0.078 Uiso calc R 1 1 . .
    C C17 0.6300(8) 0.2206(2) 0.16873(18) 0.0609(9) Uani d . 1 1 . .
    C C18 0.5876(11) 0.3632(3) 0.1640(2) 0.0827(12) Uani d . 1 1 . .
    Br Br1 0.11465(10) 0.05593(3) 0.06926(2) 0.08462(18) Uani d . 1 1 . .
    F F1 0.4514(8) 0.36567(18) 0.21522(15) 0.1282(11) Uani d . 1 1 . .
    F F2 0.7514(7) 0.42801(17) 0.16068(19) 0.1371(12) Uani d . 1 1 . .
    F F3 0.3769(6) 0.36943(18) 0.11946(14) 0.1162(9) Uani d . 1 1 . .
    N N1 0.8849(7) 0.22428(19) 0.26788(14) 0.0653(8) Uani d . 1 1 . .
    O O1 1.0213(7) 0.36180(19) 0.31728(16) 0.0838(9) Uani d . 1 1 . .
    O O2 0.7558(6) 0.29790(17) 0.15836(12) 0.0725(7) Uani d . 1 1 . .
    H H1 0.963(11) 0.327(3) 0.290(2) 0.12(2) Uiso d . 1 1 . .
loop_
    _atom_site_aniso_label
    _atom_site_aniso_U_11
    _atom_site_aniso_U_22
    _atom_site_aniso_U_33
    _atom_site_aniso_U_12
    _atom_site_aniso_U_13
    _atom_site_aniso_U_23
    C1 0.062(2) 0.055(2) 0.055(2) -0.0034(18) 0.0068(18) -0.0039(17)
    C2 0.069(2) 0.063(3) 0.065(3) 0.002(2) 0.009(2) -0.004(2)
    C3 0.089(3) 0.058(3) 0.086(3) -0.003(2) 0.007(2) -0.015(2)
    C4 0.080(3) 0.077(3) 0.072(3) -0.012(2) -0.002(2) -0.018(2)
    C5 0.064(2) 0.073(3) 0.060(2) -0.003(2) 0.0049(19) -0.008(2)
    C6 0.076(3) 0.095(4) 0.071(3) 0.004(3) -0.007(2) -0.011(2)
    C7 0.093(3) 0.109(4) 0.077(3) 0.021(3) -0.020(2) 0.000(3)
    C8 0.117(4) 0.070(3) 0.088(3) 0.015(3) -0.008(3) 0.007(3)
    C9 0.099(3) 0.063(3) 0.069(3) 0.006(2) -0.010(2) -0.006(2)
    C10 0.063(2) 0.064(3) 0.054(2) -0.0020(19) 0.0071(17) -0.0050(18)
    C11 0.070(2) 0.059(3) 0.058(2) 0.0022(19) 0.0080(19) -0.0040(19)
    C12 0.063(2) 0.062(3) 0.054(2) 0.0051(19) 0.0022(18) -0.0035(19)
    C13 0.090(3) 0.064(3) 0.051(2) -0.005(2) -0.004(2) 0.0055(19)
    C14 0.082(2) 0.059(2) 0.066(2) -0.008(2) 0.0015(19) 0.000(2)
    C15 0.069(2) 0.064(3) 0.056(2) 0.0049(19) -0.0028(18) -0.0029(19)
    C16 0.069(2) 0.065(3) 0.059(2) 0.004(2) -0.0098(18) 0.007(2)
    C17 0.062(2) 0.052(2) 0.069(2) 0.0020(18) 0.0004(19) 0.0051(19)
    C18 0.086(3) 0.064(3) 0.097(4) 0.004(3) 0.001(3) 0.017(3)
    Br1 0.0931(3) 0.0795(3) 0.0783(3) -0.0037(3) -0.02406(19) -0.0046(3)
    F1 0.157(3) 0.111(2) 0.120(2) 0.0348(19) 0.034(2) -0.0057(19)
    F2 0.119(2) 0.0595(18) 0.230(4) -0.0058(17) -0.011(2) 0.026(2)
    F3 0.1036(19) 0.107(2) 0.134(2) 0.0219(16) -0.0291(17) 0.0330(18)
    N1 0.0728(19) 0.063(2) 0.0594(19) 0.0005(16) -0.0006(16) -0.0015(16)
    O1 0.103(2) 0.063(2) 0.084(2) 0.0087(17) -0.0090(18) -0.0022(17)
    O2 0.0727(16) 0.0599(18) 0.0845(19) 0.0017(15) 0.0006(14) 0.0078(14)
_geom_special_details
;
 All esds (except the esd in the dihedral angle between two l.s. planes)
 are estimated using the full covariance matrix.  The cell esds are taken
 into account individually in the estimation of esds in distances, angles
 and torsion angles; correlations between esds in cell parameters are only
 used when they are defined by crystal symmetry.  An approximate (isotropic)
 treatment of cell esds is used for estimating esds involving l.s. planes.
;
loop_
    _geom_bond_atom_site_label_1
    _geom_bond_atom_site_label_2
    _geom_bond_site_symmetry_2
    _geom_bond_distance
    _geom_bond_publ_flag
    C1 C2 . 1.397(5) ?
    C1 C11 . 1.437(5) ?
    C1 C10 . 1.440(5) ?
    C2 O1 . 1.335(5) ?
    C2 C3 . 1.409(6) ?
    C3 C4 . 1.352(6) ?
    C3 H3 . 0.9300 ?
    C4 C5 . 1.411(6) ?
    C4 H4 . 0.9300 ?
    C5 C6 . 1.400(6) ?
    C5 C10 . 1.412(5) ?
    C6 C7 . 1.339(6) ?
    C6 H6 . 0.9300 ?
    C7 C8 . 1.396(6) ?
    C7 H7 . 0.9300 ?
    C8 C9 . 1.356(6) ?
    C8 H8 . 0.9300 ?
    C9 C10 . 1.406(5) ?
    C9 H9 . 0.9300 ?
    C11 N1 . 1.284(4) ?
    C11 H11 . 0.9300 ?
    C12 C13 . 1.390(5) ?
    C12 C17 . 1.399(5) ?
    C12 N1 . 1.401(5) ?
    C13 C14 . 1.375(5) ?
    C13 H13 . 0.9300 ?
    C14 C15 . 1.377(5) ?
    C14 H14 . 0.9300 ?
    C15 C16 . 1.372(5) ?
    C15 Br1 . 1.893(4) ?
    C16 C17 . 1.369(5) ?
    C16 H16 . 0.9300 ?
    C17 O2 . 1.408(4) ?
    C18 F2 . 1.297(5) ?
    C18 F1 . 1.302(5) ?
    C18 O2 . 1.320(5) ?
    C18 F3 . 1.329(5) ?
    O1 H1 . 0.85(5) ?
loop_
    _geom_angle_atom_site_label_1
    _geom_angle_atom_site_label_2
    _geom_angle_atom_site_label_3
    _geom_angle_site_symmetry_1
    _geom_angle_site_symmetry_3
    _geom_angle
    _geom_angle_publ_flag
    C2 C1 C11 . . 119.1(3) ?
    C2 C1 C10 . . 118.9(3) ?
    C11 C1 C10 . . 121.9(3) ?
    O1 C2 C1 . . 123.3(4) ?
    O1 C2 C3 . . 116.1(4) ?
    C1 C2 C3 . . 120.6(4) ?
    C4 C3 C2 . . 120.3(4) ?
    C4 C3 H3 . . 119.9 ?
    C2 C3 H3 . . 119.9 ?
    C3 C4 C5 . . 121.9(4) ?
    C3 C4 H4 . . 119.1 ?
    C5 C4 H4 . . 119.1 ?
    C6 C5 C4 . . 121.2(4) ?
    C6 C5 C10 . . 119.7(4) ?
    C4 C5 C10 . . 119.0(4) ?
    C7 C6 C5 . . 121.7(4) ?
    C7 C6 H6 . . 119.1 ?
    C5 C6 H6 . . 119.1 ?
    C6 C7 C8 . . 119.1(4) ?
    C6 C7 H7 . . 120.5 ?
    C8 C7 H7 . . 120.5 ?
    C9 C8 C7 . . 121.1(5) ?
    C9 C8 H8 . . 119.5 ?
    C7 C8 H8 . . 119.5 ?
    C8 C9 C10 . . 121.3(4) ?
    C8 C9 H9 . . 119.4 ?
    C10 C9 H9 . . 119.4 ?
    C9 C10 C5 . . 117.1(4) ?
    C9 C10 C1 . . 123.6(4) ?
    C5 C10 C1 . . 119.3(4) ?
    N1 C11 C1 . . 122.2(4) ?
    N1 C11 H11 . . 118.9 ?
    C1 C11 H11 . . 118.9 ?
    C13 C12 C17 . . 116.7(3) ?
    C13 C12 N1 . . 125.7(3) ?
    C17 C12 N1 . . 117.5(4) ?
    C14 C13 C12 . . 121.7(4) ?
    C14 C13 H13 . . 119.2 ?
    C12 C13 H13 . . 119.2 ?
    C13 C14 C15 . . 119.3(4) ?
    C13 C14 H14 . . 120.3 ?
    C15 C14 H14 . . 120.3 ?
    C16 C15 C14 . . 121.2(4) ?
    C16 C15 Br1 . . 118.8(3) ?
    C14 C15 Br1 . . 120.0(3) ?
    C17 C16 C15 . . 118.7(4) ?
    C17 C16 H16 . . 120.7 ?
    C15 C16 H16 . . 120.7 ?
    C16 C17 C12 . . 122.5(4) ?
    C16 C17 O2 . . 119.6(3) ?
    C12 C17 O2 . . 117.6(3) ?
    F2 C18 F1 . . 108.7(5) ?
    F2 C18 O2 . . 108.6(4) ?
    F1 C18 O2 . . 114.1(4) ?
    F2 C18 F3 . . 106.7(4) ?
    F1 C18 F3 . . 105.5(4) ?
    O2 C18 F3 . . 113.0(4) ?
    C11 N1 C12 . . 122.4(3) ?
    C2 O1 H1 . . 104(4) ?
    C18 O2 C17 . . 117.9(3) ?
loop_
    _geom_torsion_atom_site_label_1
    _geom_torsion_atom_site_label_2
    _geom_torsion_atom_site_label_3
    _geom_torsion_atom_site_label_4
    _geom_torsion_site_symmetry_1
    _geom_torsion_site_symmetry_2
    _geom_torsion_site_symmetry_3
    _geom_torsion_site_symmetry_4
    _geom_torsion
    _geom_torsion_publ_flag
    C11 C1 C2 O1 . . . . 0.3(5) ?
    C10 C1 C2 O1 . . . . 179.8(3) ?
    C11 C1 C2 C3 . . . . -180.0(3) ?
    C10 C1 C2 C3 . . . . -0.5(5) ?
    O1 C2 C3 C4 . . . . -179.8(4) ?
    C1 C2 C3 C4 . . . . 0.5(6) ?
    C2 C3 C4 C5 . . . . -0.5(6) ?
    C3 C4 C5 C6 . . . . -179.8(4) ?
    C3 C4 C5 C10 . . . . 0.5(6) ?
    C4 C5 C6 C7 . . . . -179.9(4) ?
    C10 C5 C6 C7 . . . . -0.1(6) ?
    C5 C6 C7 C8 . . . . -0.2(7) ?
    C6 C7 C8 C9 . . . . 0.6(7) ?
    C7 C8 C9 C10 . . . . -0.7(7) ?
    C8 C9 C10 C5 . . . . 0.4(6) ?
    C8 C9 C10 C1 . . . . -179.3(4) ?
    C6 C5 C10 C9 . . . . 0.0(5) ?
    C4 C5 C10 C9 . . . . 179.8(4) ?
    C6 C5 C10 C1 . . . . 179.8(3) ?
    C4 C5 C10 C1 . . . . -0.5(5) ?
    C2 C1 C10 C9 . . . . -179.8(3) ?
    C11 C1 C10 C9 . . . . -0.3(5) ?
    C2 C1 C10 C5 . . . . 0.5(5) ?
    C11 C1 C10 C5 . . . . 180.0(3) ?
    C2 C1 C11 N1 . . . . 1.4(5) ?
    C10 C1 C11 N1 . . . . -178.1(3) ?
    C17 C12 C13 C14 . . . . -1.0(5) ?
    N1 C12 C13 C14 . . . . 177.0(3) ?
    C12 C13 C14 C15 . . . . 0.6(6) ?
    C13 C14 C15 C16 . . . . 0.2(5) ?
    C13 C14 C15 Br1 . . . . 179.2(3) ?
    C14 C15 C16 C17 . . . . -0.5(5) ?
    Br1 C15 C16 C17 . . . . -179.5(3) ?
    C15 C16 C17 C12 . . . . -0.1(5) ?
    C15 C16 C17 O2 . . . . 174.0(3) ?
    C13 C12 C17 C16 . . . . 0.8(5) ?
    N1 C12 C17 C16 . . . . -177.4(3) ?
    C13 C12 C17 O2 . . . . -173.3(3) ?
    N1 C12 C17 O2 . . . . 8.4(5) ?
    C1 C11 N1 C12 . . . . -178.6(3) ?
    C13 C12 N1 C11 . . . . 27.1(5) ?
    C17 C12 N1 C11 . . . . -154.8(3) ?
    F2 C18 O2 C17 . . . . 171.8(4) ?
    F1 C18 O2 C17 . . . . 50.4(6) ?
    F3 C18 O2 C17 . . . . -70.0(5) ?
    C16 C17 O2 C18 . . . . 79.8(5) ?
    C12 C17 O2 C18 . . . . -105.9(4) ?
loop_
    _geom_hbond_atom_site_label_D
    _geom_hbond_atom_site_label_H
    _geom_hbond_atom_site_label_A
    _geom_hbond_site_symmetry_A
    _geom_hbond_distance_DH
    _geom_hbond_distance_HA
    _geom_hbond_distance_DA
    _geom_hbond_angle_DHA
    O1 H1 N1 . 0.85(5) 1.77(6) 2.551(5) 151(5)
data_global
_journal_date_recd_electronic     2013-02-25
_journal_date_accepted     2013-03-11
_journal_name_full     'Acta Crystallographica, Section E'
_journal_year     2013
_journal_volume     69
_journal_issue      4
_journal_page_first     o535
_journal_page_last     o535
_journal_paper_category     QO
_journal_paper_doi     10.1107/S160053681300679X
_journal_coeditor_code     BG2500
_publ_contact_author
;
G\"okhan Alpaslan
Department of Medical Services and Techniques
Vocational School of Health Services
Giresun University
TR-28200 Giresun
Turkey
;
_publ_contact_author_email     gokhan.alpaslan@giresun.edu.tr
_publ_section_title
;
1-{(<i>E</i>)-[4-Bromo-2-(trifluoromethoxy)phenyl]iminomethyl}naphthalen-2-ol
;
loop_
    _publ_author_name
    _publ_author_address
    'Karg\?il\?i, Hakan '
;   Department of Physics
    Faculty of Arts & Science
    Ondokuz May\?is University
    TR-55139 Kurupelit-Samsun
    Turkey
;
    'Macit, Mustafa'
;   Department of Chemistry
    Faculty of Arts & Science
    Ondokuz May\?is University
    TR-55139 Kurupelit-Samsun
    Turkey
;
    'Alpaslan, G\"okhan'
;    Department of Medical Services and Techniques
     Vocational School of Health Services
     Giresun University
     TR-28200  Giresun
     Turkey
;
    'B\"uy\"ukg\"ung\"or, Orhan'
;   Department of Physics
    Faculty of Arts & Science
    Ondokuz May\?is University
    TR-55139 Kurupelit-Samsun
    Turkey
;
    'Erd\"onmez, Ahmet'
;   Department of Physics
    Faculty of Arts & Science
    Ondokuz May\?is University
    TR-55139 Kurupelit-Samsun
    Turkey
;
_iucr_refine_instructions_details
;
TITL hakank3 in P 21/c
CELL  0.71073   4.5315  16.3228  21.7622   90.000   93.025   90.000
ZERR     4.00   0.0003   0.0007   0.0012    0.000    0.004    0.000
LATT   1
SYMM  - X, 1/2 + Y, 1/2 - Z
SFAC  C    H    BR   F    N    O
UNIT  72   44   4    12   4    8
MERG   2
OMIT    -4.00  52.00
FMAP   2
PLAN   20
ACTA
BOND   $H
HTAB O1 N1
CONF
L.S.   8
WGHT    0.035500
FVAR       0.39921
C1    1    1.227882    0.234229    0.354399    11.00000    0.06242    0.05482 =
         0.05508   -0.00390    0.00684   -0.00341
C2    1    1.200343    0.319438    0.356256    11.00000    0.06924    0.06285 =
         0.06494   -0.00416    0.00923    0.00250
C3    1    1.363949    0.365680    0.400830    11.00000    0.08917    0.05827 =
         0.08553   -0.01466    0.00693   -0.00344
AFIX  43
H3    2    1.342826    0.422329    0.401843    11.00000   -1.20000
AFIX   0
C4    1    1.551485    0.328053    0.442131    11.00000    0.07970    0.07727 =
         0.07200   -0.01783   -0.00209   -0.01190
AFIX  43
H4    2    1.658707    0.359620    0.471031    11.00000   -1.20000
AFIX   0
C5    1    1.589242    0.242271    0.442654    11.00000    0.06436    0.07314 =
         0.05967   -0.00803    0.00491   -0.00332
C6    1    1.783706    0.204154    0.485852    11.00000    0.07648    0.09463 =
         0.07125   -0.01147   -0.00678    0.00365
AFIX  43
H6    2    1.889265    0.236172    0.514720    11.00000   -1.20000
AFIX   0
C7    1    1.821696    0.122774    0.486690    11.00000    0.09256    0.10931 =
         0.07654    0.00012   -0.01953    0.02055
AFIX  43
H7    2    1.952295    0.098593    0.515690    11.00000   -1.20000
AFIX   0
C8    1    1.662579    0.074760    0.443440    11.00000    0.11656    0.07043 =
         0.08841    0.00726   -0.00815    0.01465
AFIX  43
H8    2    1.686695    0.018180    0.444055    11.00000   -1.20000
AFIX   0
C9    1    1.473480    0.109239    0.400554    11.00000    0.09943    0.06340 =
         0.06870   -0.00630   -0.01040    0.00560
AFIX  43
H9    2    1.371828    0.075913    0.371966    11.00000   -1.20000
AFIX   0
C10   1    1.428113    0.194425    0.398474    11.00000    0.06317    0.06414 =
         0.05374   -0.00503    0.00715   -0.00204
C11   1    1.057796    0.188942    0.308318    11.00000    0.07014    0.05925 =
         0.05768   -0.00398    0.00804    0.00219
AFIX  43
H11   2    1.073460    0.132141    0.307768    11.00000   -1.20000
AFIX   0
C12   1    0.713856    0.180359    0.223656    11.00000    0.06294    0.06220 =
         0.05387   -0.00350    0.00217    0.00507
C13   1    0.612206    0.100667    0.230124    11.00000    0.08967    0.06373 =
         0.05088    0.00547   -0.00443   -0.00508
AFIX  43
H13   2    0.666131    0.071641    0.265738    11.00000   -1.20000
AFIX   0
C14   1    0.433958    0.063653    0.185209    11.00000    0.08222    0.05920 =
         0.06625    0.00000    0.00153   -0.00802
AFIX  43
H14   2    0.366811    0.010423    0.190580    11.00000   -1.20000
AFIX   0
C15   1    0.355821    0.106206    0.132168    11.00000    0.06890    0.06351 =
         0.05649   -0.00285   -0.00283    0.00493
C16   1    0.453538    0.184659    0.123356    11.00000    0.06851    0.06507 =
         0.05935    0.00730   -0.00985    0.00410
AFIX  43
H16   2    0.401014    0.212869    0.087293    11.00000   -1.20000
AFIX   0
C17   1    0.629992    0.220605    0.168731    11.00000    0.06160    0.05196 =
         0.06873    0.00508    0.00039    0.00199
C18   1    0.587576    0.363165    0.164046    11.00000    0.08619    0.06420 =
         0.09736    0.01665    0.00054    0.00410
BR1   3    0.114655    0.055931    0.069264    11.00000    0.09308    0.07949 =
         0.07825   -0.00461   -0.02406   -0.00371
F1    4    0.451360    0.365671    0.215224    11.00000    0.15668    0.11105 =
         0.11968   -0.00565    0.03431    0.03484
F2    4    0.751399    0.428008    0.160681    11.00000    0.11914    0.05946 =
         0.23043    0.02602   -0.01107   -0.00582
F3    4    0.376911    0.369432    0.119461    11.00000    0.10359    0.10680 =
         0.13447    0.03296   -0.02913    0.02191
N1    5    0.884934    0.224282    0.267882    11.00000    0.07279    0.06333 =
         0.05944   -0.00147   -0.00059    0.00049
O1    6    1.021293    0.361802    0.317281    11.00000    0.10300    0.06312 =
         0.08381   -0.00223   -0.00905    0.00868
O2    6    0.755835    0.297905    0.158363    11.00000    0.07270    0.05990 =
         0.08454    0.00781    0.00056    0.00168
H1    2    0.962834    0.326743    0.290328    11.00000    0.12068
HKLF 4
REM  hakank3 in P 21/c
REM R1 =  0.0500 for   1932 Fo > 4sig(Fo)  and  0.0995 for all   3160 data
REM    230 parameters refined using      0 restraints
END
WGHT      0.0353      0.0000
REM Highest difference peak  0.350,  deepest hole -0.200,  1-sigma level  0.042
Q1    1   0.3231  0.0373  0.0461  11.00000  0.05    0.35
Q2    1   0.0186  0.1196  0.0772  11.00000  0.05    0.23
Q3    1   0.0410  0.0286  0.1096  11.00000  0.05    0.23
Q4    1   0.8550  0.3510  0.1338  11.00000  0.05    0.20
Q5    1   0.6575  0.3110  0.2029  11.00000  0.05    0.15
Q6    1   0.5131  0.2994  0.1996  11.00000  0.05    0.15
Q7    1   0.6481  0.3987  0.1195  11.00000  0.05    0.15
Q8    1  -0.1396  0.1048  0.0892  11.00000  0.05    0.14
Q9    1  -0.1864  0.1134  0.1002  11.00000  0.05    0.14
Q10   1   0.6736  0.3959  0.2064  11.00000  0.05    0.14
Q11   1   0.5115  0.2049  0.2032  11.00000  0.05    0.14
Q12   1   0.2950  0.0943  0.0992  11.00000  0.05    0.14
Q13   1   0.0851  0.0935  0.1171  11.00000  0.05    0.14
Q14   1   0.5602  0.0602  0.0710  11.00000  0.05    0.13
Q15   1   0.2978  0.1564  0.1400  11.00000  0.05    0.13
Q16   1  -0.2118  0.0438  0.0860  11.00000  0.05    0.13
Q17   1   0.9198  0.2833  0.1248  11.00000  0.05    0.12
Q18   1   0.7440  0.3334  0.0925  11.00000  0.05    0.12
Q19   1   1.4728  0.3009  0.3030  11.00000  0.05    0.12
Q20   1   1.2637  0.1020  0.4198  11.00000  0.05    0.11
;
