# Supplementary material for: 1-{(E)-[4-Bromo-2-(trifluoro­meth­oxy)phen­yl]imino­meth­yl}naphthalen-2-ol
Source: Acta Crystallogr Sect E Struct Rep Online. 2013 Mar 16;69(Pt 4):o535. doi: 10.1107/S160053681300679X (PMC3629589; doi:10.1107/S160053681300679X)
Supplement: Supplementary file 2 [file e-69-0o535-Isup2.hkl]

#
# h,k,l, Fc-squared, Fo-squared, sigma(Fo-squared) and status flag
#
data_I
_shelx_title ' hakank3 in P 21/c'
_shelx_refln_list_code          4
_shelx_F_calc_maximum      247.57
_exptl_crystal_F_000       816.00
_reflns_d_resolution_high  0.8107
 
loop_
 _symmetry_equiv_pos_as_xyz
 'x, y, z'
 '-x, y+1/2, -z+1/2'
 '-x, -y, -z'
 'x, -y-1/2, z-1/2'
 
_cell_length_a     4.5315
_cell_length_b    16.3228
_cell_length_c    21.7622
_cell_angle_alpha  90.000
_cell_angle_beta   93.025
_cell_angle_gamma  90.000
 
_shelx_F_squared_multiplier     1.000
 
loop_
 _refln_index_h
 _refln_index_k
 _refln_index_l
 _refln_F_squared_calc
 _refln_F_squared_meas
 _refln_F_squared_sigma
 _refln_observed_status
   1   0   0     3995.74     4155.93     49.60 o
   2   0   0      112.60       75.29     20.30 o
   3   0   0      270.46      282.13     20.04 o
   4   0   0      408.22      366.55     23.01 o
   5   0   0        1.39       -4.96     19.75 o
   1   1   0      422.43      451.58     21.78 o
   2   1   0      144.31      146.30     14.41 o
   3   1   0      726.37      720.93     16.29 o
   4   1   0        0.31       15.72     13.06 o
   5   1   0        0.78       23.65     13.23 o
   0   2   0     4500.47     4900.05    102.75 o
   1   2   0     3411.95     3490.71     33.06 o
   2   2   0      105.99      109.39     13.98 o
   3   2   0       75.94       72.54     14.44 o
   4   2   0      219.49      216.63     13.93 o
   5   2   0       60.89       45.96     13.71 o
   1   3   0     5328.83     5566.72     37.98 o
   2   3   0     1367.82     1320.47     18.78 o
   3   3   0     2287.98     2218.51     35.00 o
   4   3   0       25.22       36.75     14.22 o
   5   3   0       20.34       31.23     13.70 o
   0   4   0    10574.70    10850.72    211.73 o
   1   4   0     4916.09     4844.42     69.63 o
   2   4   0      968.21      916.03     19.30 o
   3   4   0      222.73      224.29     14.10 o
   4   4   0        0.34        7.70     14.17 o
   5   4   0        1.68        3.90     13.44 o
   1   5   0       86.64      104.86     17.80 o
   2   5   0     5464.96     5284.75     76.81 o
   3   5   0      210.80      220.33     13.55 o
   4   5   0        0.72       -5.54     13.71 o
   5   5   0        0.45       13.15     14.29 o
   0   6   0     3613.44     3880.89     60.32 o
   1   6   0      321.03      302.70     18.21 o
   2   6   0      170.16      174.63     15.07 o
   3   6   0       36.33       28.85     13.63 o
   4   6   0      157.63      163.48     15.07 o
   5   6   0        2.34       17.38     14.11 o
   1   7   0      631.97      590.18     19.65 o
   2   7   0     1547.77     1480.91     18.77 o
   3   7   0      824.01      835.52     19.94 o
   4   7   0       12.74       33.12     14.61 o
   5   7   0        1.81       -5.79     14.31 o
   0   8   0     4821.16     4871.68    114.36 o
   1   8   0     2800.65     2591.16     27.62 o
   2   8   0      233.14      232.14     15.44 o
   3   8   0      338.45      340.21     17.49 o
   4   8   0        6.38        0.13     16.88 o
   5   8   0       31.40       42.77     16.27 o
   1   9   0     1041.49     1042.12     20.63 o
   2   9   0       46.76       62.19     16.06 o
   3   9   0      295.04      279.25     15.46 o
   4   9   0       17.62       24.69     14.22 o
   0  10   0     1203.12     1060.31     51.74 o
   1  10   0     1249.20     1201.21     23.12 o
   2  10   0      158.23      160.71     17.44 o
   3  10   0       58.74       68.05     14.94 o
   4  10   0       97.34       86.05     14.60 o
   1  11   0      258.33      266.36     20.48 o
   2  11   0      793.62      766.57     21.62 o
   3  11   0        4.08       23.95     16.64 o
   4  11   0        0.15       18.57     15.54 o
   0  12   0     1065.63     1075.55     64.06 o
   1  12   0      101.34       97.52     18.62 o
   2  12   0       28.42       47.98     20.46 o
   3  12   0       18.39       24.68     14.86 o
   4  12   0       23.10       14.54     15.97 o
   1  13   0      153.99      204.64     23.99 o
   2  13   0      104.41       96.23     18.78 o
   3  13   0      241.50      246.98     16.90 o
   4  13   0        5.94       21.02     16.83 o
   0  14   0      190.53      176.16     35.74 o
   1  14   0       64.10       40.61     25.22 o
   2  14   0        5.12       11.78     19.16 o
   3  14   0       11.98       19.10     17.72 o
   4  14   0        5.48       18.93     18.36 o
   1  15   0      358.48      368.52     48.41 o
   2  15   0      133.01      146.22     22.30 o
   3  15   0       72.84       70.95     20.26 o
   0  16   0      739.34      673.53     89.98 o
   1  16   0       18.64        9.06     33.07 o
   2  16   0       12.56       20.22     21.96 o
   3  16   0       15.77       40.85     18.48 o
   1  17   0        5.62       32.99     29.55 o
   2  17   0        9.76       18.81     28.07 o
   0  18   0       38.01       56.61     37.36 o
   1  18   0       23.40       32.49     32.36 o
   2  18   0        0.50       23.39     30.36 o
   1  19   0        0.06        5.62     36.27 o
   0  20   0        0.89       21.10     47.00 o
  -5   1   1       14.87       16.24     13.89 o
  -4   1   1      312.30      258.21     12.31 o
  -3   1   1       18.11       17.39     14.46 o
  -2   1   1     3093.06     2999.09     38.14 o
  -1   1   1    11952.74    12581.92    127.82 o
   0   1   1     3872.08     4755.52    158.30 o
   1   1   1     2049.16     1952.13     29.57 o
   2   1   1      118.49      122.84     15.43 o
   3   1   1      684.68      680.49     16.80 o
   4   1   1      248.53      269.47     16.31 o
   5   1   1       55.81       52.04     13.74 o
  -5   2   1        1.00       12.22     15.31 o
  -4   2   1      125.62      124.22     13.79 o
  -3   2   1      142.17      144.15     14.79 o
  -2   2   1     2065.06     2039.73     20.51 o
  -1   2   1     8019.15     8421.94     68.92 o
   0   2   1      141.08      154.30     30.89 o
   1   2   1    11900.31    12151.78    176.68 o
   2   2   1     3712.92     3564.97     26.10 o
   3   2   1       11.06       14.86     16.53 o
   4   2   1       54.79       48.20     16.58 o
   5   2   1       53.98       50.05     14.65 o
  -5   3   1       34.21       33.28     14.71 o
  -4   3   1       12.76       19.35     12.21 o
  -3   3   1       94.31      106.84     13.07 o
  -2   3   1        2.84       23.46     13.73 o
  -1   3   1     6904.25     6920.38     59.69 o
   0   3   1     5266.59     5616.29    155.82 o
   1   3   1       10.79        8.89     20.25 o
   2   3   1      134.78      146.46     15.65 o
   3   3   1      439.79      401.63     18.45 o
   4   3   1      124.28      108.19     15.62 o
   5   3   1        8.19       10.48     13.83 o
  -5   4   1       10.17       29.91     14.33 o
  -4   4   1      180.57      205.27     13.17 o
  -3   4   1     1855.49     1906.19     17.92 o
  -2   4   1      772.26      752.02     16.11 o
  -1   4   1     3889.24     3995.55     50.09 o
   0   4   1     1994.80     2078.00     39.44 o
   1   4   1     5837.82     5842.15     41.21 o
   2   4   1     1924.77     1805.31     21.68 o
   3   4   1      715.18      715.62     16.93 o
   4   4   1        0.16       -3.90     13.19 o
   5   4   1        6.93       36.53     14.09 o
  -5   5   1       15.76       26.90     13.81 o
  -4   5   1        0.12       12.45     14.18 o
  -3   5   1        0.19        0.28     13.84 o
  -2   5   1       18.73       52.13     14.28 o
  -1   5   1     1769.93     1767.26     35.82 o
   0   5   1        2.30       11.60     26.66 o
   1   5   1      834.32      816.10     26.25 o
   2   5   1      433.01      444.77     18.35 o
   3   5   1       49.23       66.69     15.78 o
   4   5   1       21.36       27.05     13.96 o
   5   5   1       14.58        9.74     14.94 o
  -5   6   1        0.79       16.05     13.84 o
  -4   6   1       98.65      121.80     13.00 o
  -3   6   1      182.56      190.64     14.18 o
  -2   6   1       38.06       52.97     15.34 o
  -1   6   1     2593.20     2580.20     38.77 o
   0   6   1    13389.25    13647.17    199.90 o
   1   6   1     3047.46     2967.61     42.96 o
   2   6   1     5827.86     5750.14     31.70 o
   3   6   1      160.82      166.25     14.69 o
   4   6   1       89.77       80.50     17.65 o
   5   6   1        3.84       25.18     16.10 o
  -5   7   1        0.64       11.93     14.90 o
  -4   7   1      184.07      182.56     13.77 o
  -3   7   1       98.31       93.87     16.17 o
  -2   7   1      710.24      709.71     16.45 o
  -1   7   1     4550.70     4419.75    104.94 o
   0   7   1      589.67      504.35     25.22 o
   1   7   1      303.43      325.36     19.93 o
   2   7   1      107.00      107.17     17.37 o
   3   7   1      196.71      219.72     15.37 o
   4   7   1      183.39      198.88     15.00 o
   5   7   1       49.52       52.58     15.08 o
  -5   8   1        2.45        3.81     16.74 o
  -4   8   1       32.29       48.63     14.76 o
  -3   8   1      251.97      246.21     14.58 o
  -2   8   1      723.43      771.15     22.20 o
  -1   8   1      528.18      547.13     20.70 o
   0   8   1     2246.83     2404.04     32.44 o
   1   8   1      330.02      360.54     19.64 o
   2   8   1        2.09       22.65     14.73 o
   3   8   1        7.55       10.58     17.92 o
   4   8   1       19.17       34.14     16.08 o
   5   8   1       11.48       27.44     15.18 o
  -5   9   1       10.69       17.70     14.50 o
  -4   9   1       24.48       35.22     13.52 o
  -3   9   1        0.73       15.80     14.47 o
  -2   9   1      446.64      455.83     17.30 o
  -1   9   1     2378.63     2195.56     28.10 o
   0   9   1     6429.62     6438.32     85.54 o
   1   9   1       91.94      118.50     21.86 o
   2   9   1       20.97       39.24     17.58 o
   3   9   1     1970.22     1911.74     20.23 o
   4   9   1       26.39       61.71     16.42 o
  -4  10   1        1.36       32.90     14.15 o
  -3  10   1       16.95       39.36     13.53 o
  -2  10   1      110.83      104.02     15.82 o
  -1  10   1      669.62      681.66     19.74 o
   0  10   1      205.08      196.25     22.50 o
   1  10   1       63.29       39.30     23.01 o
   2  10   1      590.57      582.87     18.20 o
   3  10   1       47.19       43.19     15.64 o
   4  10   1        1.40        9.27     15.41 o
  -4  11   1       36.09       38.59     14.53 o
  -3  11   1       86.43       70.01     14.55 o
  -2  11   1      198.26      202.63     16.47 o
  -1  11   1      873.74      848.15     23.17 o
   0  11   1      458.70      465.44     25.07 o
   1  11   1      606.13      612.98     22.81 o
   2  11   1       54.22       76.58     17.70 o
   3  11   1       30.41       33.08     16.26 o
   4  11   1       19.36       16.21     16.87 o
  -4  12   1       19.48       24.57     14.93 o
  -3  12   1      625.68      561.73     16.71 o
  -2  12   1      434.75      447.24     17.65 o
  -1  12   1        1.28       27.56     22.18 o
   0  12   1       25.62       50.71     24.02 o
   1  12   1     1129.92     1063.96     25.42 o
   2  12   1       83.37      111.61     18.82 o
   3  12   1       47.59       54.24     17.88 o
   4  12   1        4.16       11.46     15.90 o
  -4  13   1        0.02       22.30     15.69 o
  -3  13   1       63.56       61.06     16.78 o
  -2  13   1       35.21       56.82     17.64 o
  -1  13   1       10.63       29.01     21.15 o
   0  13   1       28.67       39.33     22.74 o
   1  13   1        0.57       18.75     24.30 o
   2  13   1       40.28       54.44     18.19 o
   3  13   1       53.59       49.08     18.64 o
   4  13   1        6.90       21.62     16.77 o
  -4  14   1        0.64       10.23     16.50 o
  -3  14   1       58.87       75.40     17.25 o
  -2  14   1       88.87       90.74     19.13 o
  -1  14   1      103.39       87.95     25.58 o
   0  14   1        6.68       13.98     23.43 o
   1  14   1      699.29      760.31     70.31 o
   2  14   1      528.36      522.10     24.03 o
   3  14   1        0.49       14.83     16.89 o
  -3  15   1        1.12       10.33     20.14 o
  -2  15   1       41.59       63.72     20.58 o
  -1  15   1      346.38      311.38     24.67 o
   0  15   1        5.97        6.39     22.91 o
   1  15   1        1.71        7.15     28.98 o
   2  15   1        5.17       22.72     19.41 o
   3  15   1       23.11       22.06     18.49 o
  -3  16   1       13.95        1.04     19.59 o
  -2  16   1       65.38       59.12     22.82 o
  -1  16   1        0.24        7.59     28.16 o
   0  16   1      481.66      479.91     28.04 o
   1  16   1        1.43       22.89     30.92 o
   2  16   1       19.90       27.66     23.09 o
   3  16   1       28.56       27.14     19.26 o
  -2  17   1        3.27       11.25     25.09 o
  -1  17   1       58.13       69.18     31.75 o
   0  17   1      174.32      196.33     26.68 o
   1  17   1       18.67       42.44     29.49 o
   2  17   1        3.08       13.87     25.48 o
  -2  18   1        2.21       11.56     26.90 o
  -1  18   1        0.00       12.74     35.74 o
   0  18   1        0.50       14.87     25.68 o
   1  18   1        6.93       21.16     30.78 o
   2  18   1        0.95       18.45     31.46 o
  -1  19   1       38.61       57.33     33.71 o
   0  19   1       61.75       67.74     30.21 o
   1  19   1        1.73       -6.38     30.88 o
   0  20   1       10.84       13.88     37.56 o
  -5   0   2       49.88       47.61     19.58 o
  -4   0   2       74.79       80.00     16.78 o
  -3   0   2      527.14      525.58     17.61 o
  -2   0   2      349.10      329.64     23.64 o
  -1   0   2      969.73      957.05     28.43 o
   0   0   2       83.93      156.55     38.67 o
   1   0   2     1746.84     1832.53     41.33 o
   2   0   2     1034.54      990.54     26.07 o
   3   0   2     5616.44     5384.35    148.18 o
   4   0   2      260.87      301.25     51.77 o
   5   0   2       15.33       15.42     22.62 o
  -5   1   2        0.25        9.74     13.54 o
  -4   1   2      193.25      199.80     13.01 o
  -3   1   2        2.42       15.63     11.49 o
  -2   1   2      501.77      483.86     12.93 o
  -1   1   2     2349.60     2445.63     26.14 o
   0   1   2      492.09      604.90     31.26 o
   1   1   2      262.70      244.07     22.27 o
   2   1   2       62.27       86.06     14.86 o
   3   1   2       59.55       76.18     14.83 o
   4   1   2        2.13       -7.65     15.65 o
   5   1   2       42.22       70.80     16.94 o
  -5   2   2       42.45       50.92     13.69 o
  -4   2   2       32.36       46.79     12.81 o
  -3   2   2       35.49       47.13     12.17 o
  -2   2   2     1167.74     1156.41     19.37 o
  -1   2   2    28296.47    28705.27    225.10 o
   0   2   2     6444.57     7271.25    213.78 o
   1   2   2       11.30       29.23     21.62 o
   2   2   2     1833.61     1836.03     28.84 o
   3   2   2      388.15      375.51     16.67 o
   4   2   2      159.93      163.67     17.52 o
   5   2   2       26.94       59.94     15.88 o
  -5   3   2        0.33        4.96     13.58 o
  -4   3   2      152.77      182.66     12.70 o
  -3   3   2      857.75      837.42     13.76 o
  -2   3   2      776.32      773.55     14.97 o
  -1   3   2        1.20       11.02     14.28 o
   0   3   2    18220.33    19199.45    515.47 o
   1   3   2     4179.35     4165.67     36.01 o
   2   3   2      663.93      607.94     23.16 o
   3   3   2        5.41        4.82     14.98 o
   4   3   2      201.64      205.33     16.48 o
   5   3   2        3.63       10.52     15.13 o
  -5   4   2        3.87       18.09     13.50 o
  -4   4   2        0.14       12.27     12.75 o
  -3   4   2      162.56      177.99     12.62 o
  -2   4   2     1526.78     1492.94     17.82 o
  -1   4   2      913.61      928.84     16.18 o
   0   4   2     1139.77     1163.09     32.81 o
   1   4   2       36.18       64.36     23.72 o
   2   4   2        1.06        5.80     16.00 o
   3   4   2       21.85       12.47     15.44 o
   4   4   2        0.09       -6.54     15.23 o
   5   4   2        1.02       -1.32     15.87 o
  -5   5   2        2.65       28.45     14.27 o
  -4   5   2      118.87      129.37     12.20 o
  -3   5   2      994.18      996.54     14.69 o
  -2   5   2     2091.62     2000.95     39.08 o
  -1   5   2     1340.44     1248.52     18.06 o
   0   5   2     6834.38     7099.21    171.40 o
   1   5   2    15224.59    14474.78     60.05 o
   2   5   2     4551.96     4676.48     38.60 o
   3   5   2       25.06       25.10     16.04 o
   4   5   2       25.14       24.55     15.78 o
   5   5   2       54.32       54.54     16.11 o
  -5   6   2       11.95       26.12     13.55 o
  -4   6   2        2.04       28.46     12.50 o
  -3   6   2      311.71      304.93     13.09 o
  -2   6   2      577.47      573.82     16.09 o
  -1   6   2     2381.46     2466.43     46.45 o
   0   6   2     1165.13     1111.30     29.55 o
   1   6   2      171.14      177.55     25.77 o
   2   6   2      277.34      287.15     18.03 o
   3   6   2      268.86      262.78     16.95 o
   4   6   2       29.25       43.58     14.78 o
   5   6   2        0.34        2.42     16.85 o
  -5   7   2        7.52       15.31     15.62 o
  -4   7   2        3.54        7.91     14.21 o
  -3   7   2      141.51      132.89     13.26 o
  -2   7   2      408.79      400.68     14.07 o
  -1   7   2        0.89        7.22     14.32 o
   0   7   2     1224.70     1238.68     30.65 o
   1   7   2     2317.70     2290.33     30.82 o
   2   7   2      393.97      373.96     19.31 o
   3   7   2      178.46      169.58     17.72 o
   4   7   2        1.88       11.06     15.20 o
   5   7   2       24.28       33.86     16.48 o
  -5   8   2        7.96       15.81     14.30 o
  -4   8   2       41.05       38.39     13.08 o
  -3   8   2      126.74      151.75     13.22 o
  -2   8   2     2034.53     1956.16     34.70 o
  -1   8   2      554.21      483.96     18.53 o
   0   8   2     1339.76     1202.73     30.51 o
   1   8   2      305.49      331.18     22.91 o
   2   8   2      167.48      182.09     15.85 o
   3   8   2      942.79      958.78     17.50 o
   4   8   2       95.76       97.50     15.31 o
   5   8   2        0.96       28.16     20.94 o
  -4   9   2       25.28       36.39     13.12 o
  -3   9   2        5.14       13.87     12.76 o
  -2   9   2       34.67       33.47     13.46 o
  -1   9   2        0.15       -4.33     17.06 o
   0   9   2      257.76      252.01     21.62 o
   1   9   2      497.26      485.06     21.45 o
   2   9   2      146.54      156.35     16.95 o
   3   9   2        0.25        9.65     14.45 o
   4   9   2       17.74       41.11     16.59 o
  -4  10   2       64.31       59.00     14.58 o
  -3  10   2       97.08      109.34     13.82 o
  -2  10   2      398.03      378.01     16.17 o
  -1  10   2     2155.07     2025.64     26.60 o
   0  10   2      890.88      904.52     25.33 o
   1  10   2      122.63      127.86     23.21 o
   2  10   2      490.70      477.36     20.52 o
   3  10   2      302.37      299.26     16.35 o
   4  10   2       61.71       61.22     15.70 o
  -4  11   2       32.26       42.28     15.03 o
  -3  11   2       46.72       62.34     13.23 o
  -2  11   2      246.09      261.99     16.53 o
  -1  11   2       99.38      113.86     19.34 o
   0  11   2      241.61      216.08     22.03 o
   1  11   2      766.93      719.61     26.73 o
   2  11   2      885.29      824.23     25.69 o
   3  11   2       61.29       69.10     16.28 o
   4  11   2        0.25       15.82     16.79 o
  -4  12   2        0.52        5.99     15.60 o
  -3  12   2       21.08       45.14     14.48 o
  -2  12   2       47.53       61.64     16.39 o
  -1  12   2      312.42      343.28     21.74 o
   0  12   2       19.87       20.79     23.12 o
   1  12   2       26.52       31.82     25.19 o
   2  12   2      578.15      589.03     23.06 o
   3  12   2        9.33       35.37     17.36 o
   4  12   2        3.78       15.55     17.18 o
  -4  13   2       10.74       20.57     17.39 o
  -3  13   2      226.97      230.75     17.60 o
  -2  13   2      163.66      164.79     17.69 o
  -1  13   2       38.50       50.64     21.16 o
   0  13   2     1290.51     1304.06     43.29 o
   1  13   2      340.92      328.71     26.08 o
   2  13   2      153.21      207.29     21.19 o
   3  13   2        1.06       25.46     18.88 o
   4  13   2        9.03       19.93     18.32 o
  -4  14   2        0.19        6.68     16.64 o
  -3  14   2        2.19       12.79     16.48 o
  -2  14   2       14.80       23.05     17.66 o
  -1  14   2        0.97        3.85     22.16 o
   0  14   2       11.31       19.66     22.85 o
   1  14   2       63.92       59.65     26.27 o
   2  14   2      173.16      155.96     21.67 o
   3  14   2        3.90       -0.97     20.11 o
  -3  15   2        3.72       33.62     17.56 o
  -2  15   2        4.34       22.44     18.55 o
  -1  15   2       20.85       25.22     23.81 o
   0  15   2       50.12       83.08     25.53 o
   1  15   2      193.39      204.35     26.75 o
   2  15   2       64.77       83.83     24.83 o
   3  15   2        3.49       10.28     18.92 o
  -3  16   2       16.40       10.66     20.04 o
  -2  16   2        6.10       14.78     23.81 o
  -1  16   2       53.11       65.30     25.93 o
   0  16   2       59.82       51.62     25.15 o
   1  16   2        2.28      -15.78     28.06 o
   2  16   2        1.22        4.25     21.44 o
   3  16   2       56.42       67.38     20.56 o
  -2  17   2        0.64      -15.59     25.31 o
  -1  17   2        0.12       -4.89     24.79 o
   0  17   2       19.80       24.15     25.79 o
   1  17   2       58.14       93.24     30.03 o
   2  17   2        7.21       26.12     21.72 o
  -2  18   2       44.22       55.30     29.18 o
  -1  18   2      177.97      156.44     30.51 o
   0  18   2       28.66       47.65     27.36 o
   1  18   2        0.73       15.80     30.15 o
   2  18   2       11.19       -0.62     25.70 o
  -1  19   2        1.14       -9.73     36.70 o
   0  19   2       17.26       32.19     35.15 o
   1  19   2        7.59        0.20     30.21 o
   0  20   2       16.56        9.40     38.72 o
  -5   1   3       11.60       19.70     13.83 o
  -4   1   3        0.01       -2.17     12.18 o
  -3   1   3      488.02      503.25     12.22 o
  -2   1   3     2651.56     2566.31     17.56 o
  -1   1   3     4538.23     4808.40     29.01 o
   0   1   3      277.69      343.26     26.41 o
   1   1   3     3878.95     4058.46     46.19 o
   2   1   3     4611.49     4380.00     38.85 o
   3   1   3     1958.98     2031.77     20.04 o
   4   1   3       22.74       46.71     16.39 o
   5   1   3        2.11        6.52     17.64 o
  -5   2   3        2.00       16.87     13.06 o
  -4   2   3       86.67       92.63     12.07 o
  -3   2   3      943.06      895.95     19.00 o
  -2   2   3      151.37      168.32     12.28 o
  -1   2   3     1315.46     1362.65     16.69 o
   0   2   3     4091.41     4534.79    132.47 o
   1   2   3     1730.66     1738.60     29.17 o
   2   2   3     1890.95     1887.13     22.95 o
   3   2   3      198.66      207.13     16.42 o
   4   2   3       15.20       15.46     15.60 o
   5   2   3       45.47       36.26     17.01 o
  -5   3   3       15.30       26.86     13.62 o
  -4   3   3       18.69       32.98     12.71 o
  -3   3   3       12.41        7.82     12.01 o
  -2   3   3     1106.11     1049.08     14.71 o
  -1   3   3     3436.43     3335.57     35.75 o
   0   3   3      134.44      141.94     26.43 o
   1   3   3     1230.64     1249.48     27.45 o
   2   3   3     3499.71     3623.63     37.68 o
   3   3   3      110.43       94.05     15.09 o
   4   3   3       54.66       78.25     17.03 o
   5   3   3       30.74       14.20     17.79 o
  -5   4   3       45.88       52.79     13.67 o
  -4   4   3      104.77      116.77     12.67 o
  -3   4   3      268.13      240.74     12.47 o
  -2   4   3      903.20      924.48     14.13 o
  -1   4   3     7764.74     7662.52     78.76 o
   0   4   3    15537.18    16011.46    403.49 o
   1   4   3     6577.93     6619.14     43.01 o
   2   4   3      300.07      280.42     18.17 o
   3   4   3       83.91       98.97     16.01 o
   4   4   3      362.75      350.33     26.98 o
   5   4   3       92.18       92.55     15.60 o
  -5   5   3        2.11       -1.43     13.39 o
  -4   5   3        3.74       16.51     12.36 o
  -3   5   3       18.56       13.57     12.33 o
  -2   5   3      181.62      205.01     12.49 o
  -1   5   3     1212.17     1273.96     18.74 o
   0   5   3       13.00       16.34     23.09 o
   1   5   3      289.22      321.86     23.31 o
   2   5   3      374.20      380.66     18.76 o
   3   5   3       61.36       68.39     15.82 o
   4   5   3       20.21       35.26     16.23 o
   5   5   3        4.76       -0.83     15.85 o
  -5   6   3        0.90        2.02     13.85 o
  -4   6   3      347.36      329.24     15.50 o
  -3   6   3      303.91      288.55     13.92 o
  -2   6   3       29.86       33.34     12.99 o
  -1   6   3      420.42      356.49     15.47 o
   0   6   3     4459.30     4575.92     96.82 o
   1   6   3      615.71      576.13     24.10 o
   2   6   3       55.72       51.88     17.89 o
   3   6   3       15.25       22.18     17.37 o
   4   6   3      111.06      136.64     16.57 o
   5   6   3       11.01       14.23     15.27 o
  -5   7   3       16.93       29.92     15.77 o
  -4   7   3       59.13       73.18     15.32 o
  -3   7   3      204.30      211.74     12.86 o
  -2   7   3      309.62      311.58     13.26 o
  -1   7   3    12598.52    12471.15    146.12 o
   0   7   3      432.51      442.14     23.77 o
   1   7   3      143.72      137.81     22.44 o
   2   7   3     2504.12     2448.75     26.14 o
   3   7   3      667.25      659.90     18.78 o
   4   7   3        2.83        1.68     14.87 o
   5   7   3        0.05        8.19     16.11 o
  -5   8   3        0.73        5.03     14.72 o
  -4   8   3       75.64       74.80     14.21 o
  -3   8   3        6.81       20.89     12.36 o
  -2   8   3       32.95       30.17     13.40 o
  -1   8   3     1200.18     1211.07     19.00 o
   0   8   3      133.79      102.20     21.02 o
   1   8   3     1232.63     1244.40     42.15 o
   2   8   3      145.88      166.92     23.85 o
   3   8   3      122.85      100.20     16.71 o
   4   8   3        4.51        7.49     15.95 o
   5   8   3        6.93       12.20     18.22 o
  -4   9   3       26.48       30.19     13.81 o
  -3   9   3      302.84      300.73     13.96 o
  -2   9   3      678.00      686.52     16.31 o
  -1   9   3     1335.74     1240.90     19.97 o
   0   9   3      255.35      237.88     21.29 o
   1   9   3      224.62      257.43     22.32 o
   2   9   3     1108.93     1111.99     20.65 o
   3   9   3      171.01      179.53     16.82 o
   4   9   3       76.37       62.75     16.80 o
  -4  10   3      203.84      171.20     14.45 o
  -3  10   3       22.19       32.40     12.83 o
  -2  10   3       28.70       51.95     15.50 o
  -1  10   3     1073.94     1051.52     21.17 o
   0  10   3      143.16      108.60     19.50 o
   1  10   3        7.68       12.16     22.07 o
   2  10   3      120.43      125.79     18.57 o
   3  10   3       19.39       27.53     16.41 o
   4  10   3        0.59       28.65     17.44 o
  -4  11   3        5.13       -3.86     14.22 o
  -3  11   3        1.34       19.77     15.26 o
  -2  11   3      845.19      832.36     24.54 o
  -1  11   3        9.63       35.72     19.23 o
   0  11   3      171.98      208.01     21.92 o
   1  11   3      366.54      373.30     23.10 o
   2  11   3     2293.34     2291.28     34.35 o
   3  11   3      126.89      160.33     17.96 o
   4  11   3       16.92       45.21     16.32 o
  -4  12   3        3.32       12.96     15.35 o
  -3  12   3        4.00       36.49     14.25 o
  -2  12   3       17.24       15.75     15.83 o
  -1  12   3      353.20      338.62     20.64 o
   0  12   3      729.71      716.71     23.99 o
   1  12   3     1209.27     1181.63     48.18 o
   2  12   3        1.23       15.95     19.49 o
   3  12   3       12.28       25.73     18.97 o
   4  12   3       24.69       30.73     18.24 o
  -4  13   3       11.12       24.57     16.99 o
  -3  13   3       46.57       57.00     15.15 o
  -2  13   3        2.02       19.58     17.28 o
  -1  13   3       11.41       27.04     20.11 o
   0  13   3        4.64        5.84     21.02 o
   1  13   3       39.59       36.96     22.93 o
   2  13   3      287.10      238.73     21.05 o
   3  13   3        0.44       18.32     19.21 o
   4  13   3        0.13       -0.61     18.27 o
  -3  14   3      122.61      107.70     16.84 o
  -2  14   3        3.47       12.41     16.98 o
  -1  14   3      237.01      221.87     22.18 o
   0  14   3      657.12      699.51     32.37 o
   1  14   3      154.77      178.15     28.42 o
   2  14   3      220.41      258.07     21.39 o
   3  14   3       27.01       34.85     18.77 o
  -3  15   3       11.36       13.63     17.73 o
  -2  15   3       35.06       45.63     19.97 o
  -1  15   3       25.69       23.07     21.10 o
   0  15   3       85.21       91.03     23.56 o
   1  15   3        2.04       30.85     26.08 o
   2  15   3      192.16      197.21     24.14 o
   3  15   3        0.46       10.20     19.58 o
  -3  16   3        0.25       10.58     17.98 o
  -2  16   3        2.23       15.25     20.84 o
  -1  16   3        6.46       17.23     22.32 o
   0  16   3       78.34      114.83     24.03 o
   1  16   3      123.90      135.60     28.64 o
   2  16   3        0.78       26.61     25.68 o
   3  16   3       14.63       56.52     22.46 o
  -2  17   3       71.70       80.77     25.74 o
  -1  17   3      180.55      162.10     28.84 o
   0  17   3        0.62        0.70     24.99 o
   1  17   3        5.23       13.39     27.33 o
   2  17   3       42.68       42.95     21.37 o
  -2  18   3        0.18       22.59     29.37 o
  -1  18   3        0.52       17.12     28.27 o
   0  18   3        0.07        3.29     27.91 o
   1  18   3        1.10       15.21     31.17 o
   2  18   3        6.82       22.78     23.35 o
  -1  19   3       58.09       68.54     29.21 o
   0  19   3        0.15        8.22     33.37 o
   1  19   3       11.77       34.30     30.56 o
   0  20   3       17.71       13.42     36.45 o
  -5   0   4        8.50       28.62     18.51 o
  -4   0   4       36.96       71.18     18.82 o
  -3   0   4      272.62      279.79     17.08 o
  -2   0   4     3795.10     3814.24     67.82 o
  -1   0   4    51084.59    50957.68    453.65 o
   0   0   4    11387.50    12861.22    252.08 o
   1   0   4    10685.74    11123.91    258.33 o
   2   0   4     3883.83     3754.76     44.17 o
   3   0   4      978.27      954.87     23.58 o
   4   0   4       13.91       46.78     20.70 o
   5   0   4        4.92       -3.77     25.04 o
  -5   1   4       11.84        7.59     13.03 o
  -4   1   4       57.54       62.16     12.46 o
  -3   1   4       30.51       22.59     11.19 o
  -2   1   4       64.96       69.90     12.07 o
  -1   1   4    61289.19    57804.81   1475.66 o
   0   1   4     4343.24     4859.97     91.42 o
   1   1   4     3512.17     3535.14     36.14 o
   2   1   4      448.57      462.03     17.24 o
   3   1   4      399.34      404.72     17.11 o
   4   1   4        7.12        5.72     16.21 o
   5   1   4       27.93        7.51     16.89 o
  -5   2   4        0.46       17.83     17.07 o
  -4   2   4      115.56      115.92     12.00 o
  -3   2   4      316.05      338.87     12.26 o
  -2   2   4     3419.27     3300.94     19.71 o
  -1   2   4      899.44      890.41     15.84 o
   0   2   4        1.51        7.81     24.35 o
   1   2   4     3132.36     3332.89     35.79 o
   2   2   4     4666.87     4677.25     71.10 o
   3   2   4      344.99      328.33     15.65 o
   4   2   4        4.16       15.47     14.45 o
   5   2   4       89.64       75.51     16.57 o
  -5   3   4       41.54       30.09     13.23 o
  -4   3   4       59.04       49.22     13.89 o
  -3   3   4        8.35       23.52     11.27 o
  -2   3   4      237.12      236.07     11.86 o
  -1   3   4     9387.42     9150.09     55.09 o
   0   3   4     1207.76     1298.37     43.09 o
   1   3   4     5561.88     5557.78     40.45 o
   2   3   4     1315.24     1419.66     23.13 o
   3   3   4      697.95      689.09     17.27 o
   4   3   4      396.72      416.37     18.71 o
   5   3   4        0.72       13.08     20.27 o
  -5   4   4        1.75       -4.63     13.80 o
  -4   4   4       58.07       69.45     12.95 o
  -3   4   4       98.68      103.54     11.36 o
  -2   4   4        1.06        8.57     11.51 o
  -1   4   4       10.71       17.73     12.03 o
   0   4   4      685.48      755.28     27.11 o
   1   4   4     1144.58     1194.97     27.06 o
   2   4   4      216.82      291.40     19.57 o
   3   4   4       31.19       53.60     17.35 o
   4   4   4       13.89       57.33     18.80 o
   5   4   4        0.29        7.31     17.24 o
  -5   5   4       29.42       47.74     15.31 o
  -4   5   4      134.17      133.73     13.11 o
  -3   5   4      376.59      348.15     13.60 o
  -2   5   4      785.94      794.52     14.24 o
  -1   5   4      542.63      567.54     14.25 o
   0   5   4     4234.99     4227.08    102.71 o
   1   5   4     2809.98     2633.15     28.87 o
   2   5   4      413.39      481.16     19.11 o
   3   5   4     1178.19     1199.63     20.80 o
   4   5   4      265.78      264.91     18.72 o
   5   5   4       70.10       93.24     16.77 o
  -5   6   4        1.00       19.64     15.45 o
  -4   6   4        3.38        9.90     14.00 o
  -3   6   4       25.05       31.88     12.43 o
  -2   6   4      511.84      495.88     13.72 o
  -1   6   4      860.85      867.72     15.73 o
   0   6   4       11.85        5.34     22.80 o
   1   6   4     1470.39     1418.53     27.30 o
   2   6   4       18.65        1.74     17.62 o
   3   6   4      171.94      162.01     17.62 o
   4   6   4       20.05       52.09     18.11 o
   5   6   4       22.13       18.62     16.07 o
  -5   7   4        1.59       15.14     15.17 o
  -4   7   4      153.72      140.84     13.24 o
  -3   7   4       66.82       62.54     12.39 o
  -2   7   4      472.39      466.50     15.02 o
  -1   7   4      246.80      241.81     15.01 o
   0   7   4     2939.53     2878.83     55.24 o
   1   7   4     1216.89     1222.14     33.73 o
   2   7   4        0.84       -6.11     17.53 o
   3   7   4       52.26       56.75     17.34 o
   4   7   4      125.72      120.50     17.73 o
   5   7   4       14.14       19.18     17.10 o
  -5   8   4        1.85       14.06     14.05 o
  -4   8   4       49.35       62.51     13.17 o
  -3   8   4      419.38      437.91     13.42 o
  -2   8   4     1320.44     1249.20     16.66 o
  -1   8   4     1829.22     1788.52     23.61 o
   0   8   4      270.69      313.96     21.76 o
   1   8   4     4664.02     4474.75    122.89 o
   2   8   4     2299.25     2272.78     25.72 o
   3   8   4       17.35        9.89     17.06 o
   4   8   4       65.40       61.49     17.64 o
   5   8   4        3.92       26.61     17.79 o
  -4   9   4       59.72       56.24     14.55 o
  -3   9   4       14.93       30.33     14.05 o
  -2   9   4       30.53       42.92     14.32 o
  -1   9   4      157.75      122.88     15.52 o
   0   9   4      311.77      339.74     21.39 o
   1   9   4        0.98       -1.14     24.05 o
   2   9   4      375.74      349.87     21.12 o
   3   9   4       56.45       56.33     18.87 o
   4   9   4        1.06       23.03     16.36 o
  -4  10   4        0.77       22.74     14.04 o
  -3  10   4      202.74      201.70     14.59 o
  -2  10   4      804.62      814.05     18.41 o
  -1  10   4       24.44       35.42     15.86 o
   0  10   4        6.01       12.90     19.66 o
   1  10   4     1280.91     1243.35     34.84 o
   2  10   4      491.66      490.34     22.28 o
   3  10   4      378.24      369.57     17.29 o
   4  10   4        2.34        6.40     18.19 o
  -4  11   4        0.33       17.86     14.33 o
  -3  11   4       88.46      104.17     14.32 o
  -2  11   4       53.72       46.15     14.08 o
  -1  11   4      188.46      184.50     17.65 o
   0  11   4      525.84      536.42     22.12 o
   1  11   4      836.95      803.15     32.26 o
   2  11   4       71.08       64.08     18.43 o
   3  11   4       10.92       34.16     16.97 o
   4  11   4       44.57       51.91     17.92 o
  -4  12   4       15.02       36.73     15.16 o
  -3  12   4        7.53        7.36     14.50 o
  -2  12   4      124.09      136.42     16.91 o
  -1  12   4      216.03      208.29     19.22 o
   0  12   4       68.74       52.23     21.39 o
   1  12   4        4.52       16.94     22.56 o
   2  12   4      372.04      382.69     22.71 o
   3  12   4       91.92       91.23     17.81 o
   4  12   4        1.58        9.62     19.10 o
  -4  13   4        7.41       29.19     16.18 o
  -3  13   4        2.68       14.90     15.41 o
  -2  13   4      232.75      211.03     17.97 o
  -1  13   4      413.45      418.90     21.58 o
   0  13   4      484.10      508.48     23.43 o
   1  13   4      854.96      894.91     43.02 o
   2  13   4        0.02       20.63     22.67 o
   3  13   4       65.39       72.50     18.74 o
   4  13   4       42.97       42.73     19.86 o
  -3  14   4       35.15       29.68     17.21 o
  -2  14   4       40.09       55.28     17.44 o
  -1  14   4       22.24       26.59     19.75 o
   0  14   4        1.76       18.39     21.41 o
   1  14   4       15.98       33.86     24.96 o
   2  14   4        2.10        1.23     19.96 o
   3  14   4       21.60       15.11     19.24 o
  -3  15   4        0.46       23.88     17.54 o
  -2  15   4       32.84       32.37     19.18 o
  -1  15   4      497.90      470.02     23.13 o
   0  15   4      275.46      285.73     25.22 o
   1  15   4       11.82       30.77     23.54 o
   2  15   4        0.45       23.08     22.46 o
   3  15   4       18.70       37.75     21.05 o
  -3  16   4       21.52       32.52     18.95 o
  -2  16   4       95.22       90.90     21.99 o
  -1  16   4      110.10      115.49     21.64 o
   0  16   4       66.57       55.47     28.24 o
   1  16   4       82.19      106.56     25.56 o
   2  16   4      209.86      166.88     24.81 o
   3  16   4        3.85       46.90     25.62 o
  -2  17   4        1.68       18.86     23.16 o
  -1  17   4        0.75       12.07     23.37 o
   0  17   4       41.86       72.58     28.78 o
   1  17   4       12.70       13.92     27.36 o
   2  17   4       38.28       52.61     25.58 o
  -2  18   4       10.67       12.13     25.31 o
  -1  18   4       10.00       29.49     29.00 o
   0  18   4        2.36       -0.92     29.71 o
   1  18   4       25.87       47.47     29.94 o
   2  18   4       20.74       36.70     26.68 o
  -1  19   4       13.21       33.12     30.78 o
   0  19   4        0.18       22.73     33.79 o
   1  19   4        1.65      -15.67     30.94 o
  -5   1   5        0.14       14.26     13.32 o
  -4   1   5      102.63      127.58     13.83 o
  -3   1   5     1230.47     1174.49     15.32 o
  -2   1   5     5629.72     5385.95     43.79 o
  -1   1   5     3780.58     3839.05     21.02 o
   0   1   5     3985.41     4488.42    102.31 o
   1   1   5     2757.39     2884.09     33.66 o
   2   1   5     3650.19     3554.50     26.25 o
   3   1   5      102.39       93.00     15.48 o
   4   1   5       43.90       63.76     15.94 o
   5   1   5       51.30       58.25     18.26 o
  -5   2   5       12.16       20.99     13.61 o
  -4   2   5       10.94       25.10     12.55 o
  -3   2   5       28.79       46.24     11.81 o
  -2   2   5      425.35      430.40     12.04 o
  -1   2   5     5475.14     5503.41     40.60 o
   0   2   5    16763.85    17840.92    516.61 o
   1   2   5     2245.28     2294.50     32.14 o
   2   2   5     1769.60     1798.02     23.50 o
   3   2   5      341.77      326.24     16.51 o
   4   2   5      329.67      338.88     16.82 o
   5   2   5        0.33      -16.18     16.71 o
  -5   3   5        6.43       25.94     14.42 o
  -4   3   5       25.24       51.83     12.92 o
  -3   3   5        5.16       12.04     11.55 o
  -2   3   5      502.83      520.93     13.03 o
  -1   3   5      354.58      365.53     13.22 o
   0   3   5       20.13       26.82     21.40 o
   1   3   5     4552.14     4550.43     46.15 o
   2   3   5     1070.41     1106.69     21.95 o
   3   3   5      221.85      220.76     16.48 o
   4   3   5        7.97       40.71     15.59 o
   5   3   5        4.13       12.92     18.10 o
  -5   4   5       35.39       53.45     13.68 o
  -4   4   5      161.42      150.54     12.59 o
  -3   4   5        0.08       -0.53     12.48 o
  -2   4   5     2937.31     2913.42     26.35 o
  -1   4   5     2005.91     1881.92     17.43 o
   0   4   5     7020.74     7196.52    251.18 o
   1   4   5       21.97       38.82     21.52 o
   2   4   5      369.66      358.46     19.31 o
   3   4   5      735.38      710.76     18.76 o
   4   4   5      270.84      283.60     18.77 o
   5   4   5        3.98       36.86     17.84 o
  -5   5   5       12.41        9.71     14.48 o
  -4   5   5       42.47       44.75     13.44 o
  -3   5   5       56.81       54.02     11.70 o
  -2   5   5     1374.51     1428.70     15.52 o
  -1   5   5      155.24      161.98     12.42 o
   0   5   5      116.90      110.52     19.57 o
   1   5   5        4.51       22.75     19.89 o
   2   5   5      251.03      260.72     18.86 o
   3   5   5        8.81        5.41     17.06 o
   4   5   5        3.87       21.87     16.47 o
   5   5   5        8.78       33.79     18.93 o
  -5   6   5       26.11       21.08     13.79 o
  -4   6   5        0.71       11.77     13.60 o
  -3   6   5       10.26        7.30     12.63 o
  -2   6   5      118.00      120.96     11.57 o
  -1   6   5     3650.98     3474.80     46.98 o
   0   6   5     3880.15     3929.64    101.92 o
   1   6   5     1187.95     1206.05     24.66 o
   2   6   5     2303.94     2398.44     26.29 o
   3   6   5     1113.89     1100.43     29.85 o
   4   6   5      141.42      159.65     18.00 o
   5   6   5       19.30       58.34     19.63 o
  -5   7   5        0.27       27.60     14.62 o
  -4   7   5        3.22        8.85     13.33 o
  -3   7   5      507.76      527.06     14.74 o
  -2   7   5      631.13      639.77     14.32 o
  -1   7   5     5477.14     5510.61     81.88 o
   0   7   5     1003.80     1005.78     23.23 o
   1   7   5     2082.28     2084.30     62.85 o
   2   7   5      629.30      598.75     20.84 o
   3   7   5      347.42      362.17     18.84 o
   4   7   5        0.42       -0.20     17.89 o
   5   7   5       53.86       46.23     17.49 o
  -5   8   5        2.22        9.00     14.31 o
  -4   8   5       24.46       26.08     13.94 o
  -3   8   5       10.76        6.39     12.69 o
  -2   8   5      230.30      226.73     14.97 o
  -1   8   5      720.34      718.94     17.61 o
   0   8   5        2.91       14.74     17.80 o
   1   8   5        1.35       18.34     24.07 o
   2   8   5      207.88      212.08     19.75 o
   3   8   5        1.10       26.12     18.29 o
   4   8   5        3.91       38.23     18.26 o
  -4   9   5        5.79       17.41     13.21 o
  -3   9   5      245.61      264.46     13.96 o
  -2   9   5      686.72      641.73     16.04 o
  -1   9   5      548.19      597.08     17.37 o
   0   9   5      833.20      818.63     23.34 o
   1   9   5     2483.70     2418.83     35.96 o
   2   9   5     2384.42     2345.42     41.16 o
   3   9   5       61.18       62.96     19.56 o
   4   9   5       41.31       27.67     18.80 o
  -4  10   5        8.41       10.83     14.64 o
  -3  10   5        6.51       17.69     14.12 o
  -2  10   5        6.56       12.83     14.34 o
  -1  10   5      408.45      420.14     16.25 o
   0  10   5      317.23      300.98     23.41 o
   1  10   5        0.62      -17.42     27.42 o
   2  10   5     1084.01     1061.30     42.15 o
   3  10   5        8.88        2.58     22.64 o
   4  10   5        4.10       -1.84     17.00 o
  -4  11   5       98.14      104.83     14.75 o
  -3  11   5      131.72      145.73     14.62 o
  -2  11   5       71.95       71.55     15.03 o
  -1  11   5      185.42      187.53     17.65 o
   0  11   5      348.21      350.48     23.32 o
   1  11   5      358.68      354.41     24.00 o
   2  11   5       21.45       31.37     21.49 o
   3  11   5        0.26        6.93     17.58 o
   4  11   5        0.21        7.64     16.57 o
  -4  12   5       55.80       48.12     15.50 o
  -3  12   5        1.52       10.93     14.23 o
  -2  12   5      267.76      276.13     16.10 o
  -1  12   5      421.60      427.11     19.93 o
   0  12   5      804.81      853.64     23.72 o
   1  12   5      230.05      224.21     21.82 o
   2  12   5        9.04       26.50     18.69 o
   3  12   5       67.19       96.29     19.64 o
   4  12   5       44.84       45.62     19.05 o
  -4  13   5        1.60        5.97     16.61 o
  -3  13   5        1.58       15.52     14.88 o
  -2  13   5       27.46       23.29     17.08 o
  -1  13   5        4.52        8.35     17.19 o
   0  13   5       49.57       76.77     24.37 o
   1  13   5      236.33      263.06     23.65 o
   2  13   5        5.40       33.32     21.15 o
   3  13   5        1.44       21.58     19.57 o
   4  13   5        4.19       21.77     18.36 o
  -3  14   5        0.05       -0.51     16.61 o
  -2  14   5       46.76       71.88     18.59 o
  -1  14   5      236.62      246.10     19.86 o
   0  14   5      546.44      585.09     25.25 o
   1  14   5       84.02       94.33     26.25 o
   2  14   5      304.32      321.06     25.17 o
   3  14   5       71.46       74.15     20.53 o
  -3  15   5       20.86       41.94     18.12 o
  -2  15   5       75.76       78.20     19.33 o
  -1  15   5        0.34       18.46     19.88 o
   0  15   5       78.38       73.07     22.62 o
   1  15   5       17.33       12.11     25.55 o
   2  15   5       17.40       10.18     21.10 o
   3  15   5        9.10       23.57     21.02 o
  -3  16   5        1.42        2.97     19.03 o
  -2  16   5       27.37       36.12     19.15 o
  -1  16   5      138.62      133.64     22.52 o
   0  16   5        6.70       19.40     25.57 o
   1  16   5        0.46        9.47     22.93 o
   2  16   5        1.77       24.69     22.52 o
   3  16   5       23.33       50.53     25.16 o
  -2  17   5       17.49       35.53     22.29 o
  -1  17   5        1.99       23.51     22.51 o
   0  17   5       32.36       72.66     28.19 o
   1  17   5      176.92      182.02     24.89 o
   2  17   5       70.11       86.99     26.92 o
  -2  18   5        0.52       11.32     23.99 o
  -1  18   5        0.41       24.75     23.80 o
   0  18   5        3.91       33.38     29.88 o
   1  18   5        0.62      -24.99     28.55 o
   2  18   5        2.09       23.55     25.41 o
  -1  19   5        0.01       14.74     29.16 o
   0  19   5        2.53       19.67     34.07 o
   1  19   5       91.62       72.53     31.36 o
  -5   0   6       74.15       76.19     38.52 o
  -4   0   6       61.42       69.36     16.70 o
  -3   0   6      579.36      586.83     18.86 o
  -2   0   6      165.14      166.99     16.58 o
  -1   0   6     6156.74     6230.45     42.25 o
   0   0   6     1452.10     1543.21     37.59 o
   1   0   6     5489.28     5472.26    175.25 o
   2   0   6     7011.99     6686.15    102.31 o
   3   0   6       34.03       56.65     22.98 o
   4   0   6     1157.24     1117.03     27.44 o
   5   0   6      116.29       68.54     23.53 o
  -5   1   6        3.32       22.80     13.49 o
  -4   1   6        1.25        9.96     12.94 o
  -3   1   6       27.57       28.57     11.77 o
  -2   1   6      375.07      370.40     11.68 o
  -1   1   6     1078.77     1014.75     16.87 o
   0   1   6      790.33      831.88     24.26 o
   1   1   6     1885.09     1953.30     29.06 o
   2   1   6      184.77      176.47     17.05 o
   3   1   6      167.59      168.64     16.10 o
   4   1   6       12.74        7.69     15.86 o
   5   1   6        0.01        1.20     18.61 o
  -5   2   6        0.23       -4.44     14.37 o
  -4   2   6      138.93      137.60     13.04 o
  -3   2   6      283.46      273.96     12.22 o
  -2   2   6     1035.54     1026.18     15.29 o
  -1   2   6     3343.56     3445.75     29.04 o
   0   2   6     6866.96     7193.60    192.04 o
   1   2   6     4547.60     4717.83     53.35 o
   2   2   6       45.60       30.86     16.97 o
   3   2   6        0.40       19.40     16.00 o
   4   2   6        2.54       13.08     15.60 o
   5   2   6       15.93       38.23     17.44 o
  -5   3   6        7.99       24.91     13.55 o
  -4   3   6       23.59       33.12     12.34 o
  -3   3   6        2.79        7.51     11.28 o
  -2   3   6     7172.62     7001.62     56.64 o
  -1   3   6     3361.01     3444.64     21.97 o
   0   3   6     2739.22     2841.04     72.24 o
   1   3   6     1637.67     1729.71     26.75 o
   2   3   6     1462.04     1488.31     21.86 o
   3   3   6     1628.10     1597.34     22.64 o
   4   3   6      112.43      122.33     16.55 o
   5   3   6        3.50       24.27     19.02 o
  -5   4   6        0.06       -5.37     15.18 o
  -4   4   6       19.39       38.01     13.77 o
  -3   4   6       81.25       74.01     12.79 o
  -2   4   6      198.24      213.37     11.77 o
  -1   4   6      314.09      322.48     13.49 o
   0   4   6       65.19       66.13     23.71 o
   1   4   6     6079.55     6598.39    136.12 o
   2   4   6       16.71       41.52     19.34 o
   3   4   6        9.48       14.43     17.22 o
   4   4   6       14.58       20.75     16.65 o
   5   4   6        1.65        8.45     18.74 o
  -5   5   6        7.49       20.62     15.38 o
  -4   5   6       14.38       29.76     12.23 o
  -3   5   6        6.01       23.05     12.14 o
  -2   5   6     3599.23     3436.08     38.64 o
  -1   5   6     4421.95     4261.04     37.56 o
   0   5   6     2143.98     2224.16     70.07 o
   1   5   6       13.52       13.78     20.90 o
   2   5   6     2105.19     2145.25     25.23 o
   3   5   6      468.32      463.60     18.78 o
   4   5   6      221.21      236.93     21.56 o
   5   5   6        0.15       12.53     18.57 o
  -5   6   6        8.73       30.64     14.42 o
  -4   6   6       77.94       97.83     12.55 o
  -3   6   6       93.94      105.20     12.48 o
  -2   6   6        0.85       33.29     11.38 o
  -1   6   6      168.39      176.24     13.01 o
   0   6   6      940.53      960.63     26.97 o
   1   6   6     4113.69     4167.35     70.15 o
   2   6   6      852.33      800.13     21.32 o
   3   6   6        0.10       15.67     17.59 o
   4   6   6       23.09       47.77     17.49 o
   5   6   6        1.27       34.66     18.38 o
  -5   7   6        0.56        7.26     15.05 o
  -4   7   6       47.51       48.36     13.74 o
  -3   7   6      106.19      119.41     13.12 o
  -2   7   6       18.00       31.99     11.69 o
  -1   7   6     1687.59     1618.64     23.07 o
   0   7   6      529.44      543.77     19.71 o
   1   7   6       76.68       79.02     22.98 o
   2   7   6     1326.47     1287.29     23.51 o
   3   7   6      131.30      144.38     19.01 o
   4   7   6       85.73       86.31     18.33 o
   5   7   6        0.31       23.17     19.95 o
  -5   8   6        0.26       11.55     15.27 o
  -4   8   6       44.52       66.83     13.88 o
  -3   8   6      146.05      145.52     13.60 o
  -2   8   6        2.04       15.39     11.50 o
  -1   8   6      215.97      237.60     15.33 o
   0   8   6     1063.46      969.34     21.26 o
   1   8   6     4092.73     3961.89     64.39 o
   2   8   6      578.90      586.57     20.14 o
   3   8   6       16.53       31.39     18.50 o
   4   8   6      122.66      106.56     18.29 o
  -4   9   6       16.78       25.56     14.10 o
  -3   9   6       21.67       37.14     13.06 o
  -2   9   6       73.64       84.11     12.78 o
  -1   9   6       93.32       99.10     15.64 o
   0   9   6        0.36        5.18     18.09 o
   1   9   6        0.99       30.50     25.42 o
   2   9   6       28.43       26.41     22.21 o
   3   9   6       99.25      123.83     20.05 o
   4   9   6        3.21       12.49     19.43 o
  -4  10   6       35.07       47.45     14.80 o
  -3  10   6      319.74      314.54     14.19 o
  -2  10   6      122.80      121.96     14.78 o
  -1  10   6       95.57       86.23     16.32 o
   0  10   6     1277.08     1254.78     29.13 o
   1  10   6     2193.99     2160.23     98.34 o
   2  10   6        9.90       22.52     20.93 o
   3  10   6       29.94       40.52     22.47 o
   4  10   6       47.61       52.12     19.37 o
  -4  11   6       11.07       11.95     14.04 o
  -3  11   6       16.55       21.95     14.07 o
  -2  11   6      150.82      150.70     16.29 o
  -1  11   6      333.45      332.60     17.60 o
   0  11   6      235.42      225.07     20.84 o
   1  11   6      179.29      180.18     26.94 o
   2  11   6      543.14      503.18     25.48 o
   3  11   6      118.37      123.01     19.49 o
   4  11   6       70.85       87.36     17.90 o
  -4  12   6        7.79       10.93     14.49 o
  -3  12   6       22.26       29.24     14.85 o
  -2  12   6       23.72       20.13     15.30 o
  -1  12   6       56.12       61.25     17.60 o
   0  12   6       16.59       35.12     19.84 o
   1  12   6      156.50      184.94     22.50 o
   2  12   6       95.06       95.69     19.53 o
   3  12   6       32.95       37.56     19.62 o
   4  12   6        7.92        4.37     17.60 o
  -4  13   6       10.81       24.42     16.67 o
  -3  13   6        6.39       19.34     15.09 o
  -2  13   6      170.63      209.21     17.94 o
  -1  13   6      726.74      697.33     20.26 o
   0  13   6      137.68      145.48     21.57 o
   1  13   6      915.48      880.50     25.54 o
   2  13   6        3.91       -5.17     21.10 o
   3  13   6      155.32      134.19     19.71 o
   4  13   6       13.56       24.27     21.44 o
  -3  14   6       15.40       22.66     16.10 o
  -2  14   6        4.52       20.80     18.56 o
  -1  14   6        0.10        0.17     16.79 o
   0  14   6       96.15      102.38     23.55 o
   1  14   6      345.58      315.88     26.03 o
   2  14   6       12.59       27.74     19.89 o
   3  14   6        3.84       10.79     19.99 o
  -3  15   6        0.71        3.88     17.22 o
  -2  15   6       42.92       66.80     18.79 o
  -1  15   6       72.71       77.68     20.22 o
   0  15   6      103.03      135.04     24.30 o
   1  15   6       23.13       24.15     23.55 o
   2  15   6      293.17      270.69     23.95 o
   3  15   6       52.17       65.38     21.76 o
  -3  16   6        2.93       13.20     19.81 o
  -2  16   6        0.88       19.19     20.49 o
  -1  16   6        3.62        4.90     20.54 o
   0  16   6       33.39       27.55     25.13 o
   1  16   6       45.82       49.12     23.65 o
   2  16   6        7.77       14.60     22.86 o
   3  16   6        6.81       22.61     25.47 o
  -2  17   6       15.24       26.83     21.74 o
  -1  17   6        0.44       10.75     21.88 o
   0  17   6        9.56       32.24     25.34 o
   1  17   6        5.95       18.85     24.72 o
   2  17   6        2.07       59.61     26.05 o
  -2  18   6       17.98       26.01     24.39 o
  -1  18   6       60.87       51.31     24.54 o
   0  18   6       90.84       96.31     30.03 o
   1  18   6      113.14      147.92     31.66 o
   2  18   6       66.20       75.22     29.33 o
  -1  19   6        1.37        0.12     30.53 o
   0  19   6        7.99        3.82     31.16 o
   1  19   6        5.92       21.62     33.63 o
  -5   1   7       12.11       13.85     19.43 o
  -4   1   7       87.79       89.80     13.24 o
  -3   1   7      329.21      301.35     13.48 o
  -2   1   7        2.90       17.26     10.51 o
  -1   1   7     1212.03     1223.97     14.82 o
   0   1   7    12186.12    12878.64    310.34 o
   1   1   7     9526.36     9637.79    268.76 o
   2   1   7      163.51      197.77     19.10 o
   3   1   7      214.48      232.20     18.22 o
   4   1   7      258.36      276.46     17.79 o
   5   1   7       31.69       47.05     19.70 o
  -5   2   7       13.18       31.17     13.61 o
  -4   2   7        2.76       11.30     12.44 o
  -3   2   7      272.98      301.63     11.99 o
  -2   2   7      595.99      574.40     12.05 o
  -1   2   7       65.93       88.60     12.07 o
   0   2   7      861.38      919.91     31.23 o
   1   2   7      367.44      384.73     20.67 o
   2   2   7     3233.89     3262.70     27.95 o
   3   2   7      402.43      393.76     18.49 o
   4   2   7      266.65      276.68     18.14 o
   5   2   7       22.12       36.27     18.00 o
  -5   3   7        1.72      -10.60     14.66 o
  -4   3   7       11.14       -8.57     13.32 o
  -3   3   7      209.84      169.13     13.50 o
  -2   3   7      411.95      429.66     11.85 o
  -1   3   7     1404.03     1298.99     14.84 o
   0   3   7     1013.14     1020.21     23.00 o
   1   3   7      330.25      360.52     22.52 o
   2   3   7      814.91      775.76     32.06 o
   3   3   7      187.40      182.80     17.25 o
   4   3   7      280.11      253.70     19.13 o
   5   3   7        8.44       12.95     19.69 o
  -5   4   7        2.82       23.78     15.69 o
  -4   4   7        0.41        6.27     13.98 o
  -3   4   7       94.86      121.55     12.67 o
  -2   4   7     2561.56     2503.81     16.82 o
  -1   4   7     3448.01     3357.09     21.31 o
   0   4   7      941.27      996.86     31.25 o
   1   4   7     8146.88     8584.76    137.75 o
   2   4   7     1644.26     1621.88     37.76 o
   3   4   7     1233.35     1184.74     21.60 o
   4   4   7        0.73       21.13     18.02 o
   5   4   7        2.96       23.91     19.07 o
  -5   5   7        2.55       22.58     13.74 o
  -4   5   7        1.88       17.15     12.56 o
  -3   5   7      150.66      156.28     13.04 o
  -2   5   7     1443.95     1451.10     18.15 o
  -1   5   7      224.77      238.49     13.21 o
   0   5   7      297.93      313.28     18.95 o
   1   5   7      686.35      695.56     26.34 o
   2   5   7       65.41       74.02     19.38 o
   3   5   7       11.96       12.16     18.70 o
   4   5   7      210.35      210.59     18.28 o
   5   5   7        0.06       -1.37     20.71 o
  -5   6   7        7.85        6.99     14.10 o
  -4   6   7        0.04       15.61     12.72 o
  -3   6   7      860.51      876.69     13.99 o
  -2   6   7     1736.13     1748.57     22.13 o
  -1   6   7     1558.02     1491.71     18.54 o
   0   6   7       26.33       32.66     17.54 o
   1   6   7      640.57      678.69     21.57 o
   2   6   7      472.03      472.89     18.74 o
   3   6   7      735.18      722.70     21.11 o
   4   6   7        6.72       29.92     17.46 o
   5   6   7       34.77       44.42     20.32 o
  -5   7   7        9.96       24.43     14.98 o
  -4   7   7        2.29       33.48     13.24 o
  -3   7   7       53.43       71.67     12.19 o
  -2   7   7     1346.62     1289.73     21.10 o
  -1   7   7      751.36      753.46     14.77 o
   0   7   7     2647.31     2541.29     69.67 o
   1   7   7     1190.72     1129.85     23.68 o
   2   7   7      448.10      459.32     20.75 o
   3   7   7      399.64      402.95     20.98 o
   4   7   7        3.59       15.19     18.36 o
  -4   8   7        0.75       21.70     13.44 o
  -3   8   7       13.69       30.74     12.63 o
  -2   8   7       54.06       53.27     13.72 o
  -1   8   7       28.95       21.72     14.28 o
   0   8   7       35.22       37.78     17.35 o
   1   8   7      250.52      253.67     24.09 o
   2   8   7      236.87      256.85     20.50 o
   3   8   7       16.52       38.57     18.76 o
   4   8   7        8.10       17.89     18.63 o
  -4   9   7       74.74       78.80     13.73 o
  -3   9   7       60.91       75.29     14.71 o
  -2   9   7      298.23      309.94     14.09 o
  -1   9   7      171.94      153.89     15.27 o
   0   9   7     2512.27     2484.80     53.34 o
   1   9   7     1438.43     1378.16     77.07 o
   2   9   7      110.85      117.64     21.89 o
   3   9   7       63.58       65.94     19.75 o
   4   9   7      181.71      151.25     20.45 o
  -4  10   7        3.39       12.90     13.98 o
  -3  10   7       18.72       56.18     15.05 o
  -2  10   7      243.17      261.43     14.32 o
  -1  10   7       56.76       69.37     16.16 o
   0  10   7       18.88       34.99     18.47 o
   1  10   7      598.48      574.89     39.29 o
   2  10   7        4.65       49.00     24.33 o
   3  10   7       58.19       70.51     18.50 o
   4  10   7        4.08       10.31     19.96 o
  -4  11   7        0.39       14.95     14.98 o
  -3  11   7       90.68       92.93     15.17 o
  -2  11   7       12.00       19.14     13.85 o
  -1  11   7      278.84      278.01     17.50 o
   0  11   7      846.71      900.63     23.38 o
   1  11   7      695.83      726.32     54.84 o
   2  11   7       17.57       48.67     24.18 o
   3  11   7       28.22       27.82     20.17 o
   4  11   7       55.83       72.56     19.56 o
  -4  12   7        3.19        7.17     15.58 o
  -3  12   7       53.68       66.87     15.12 o
  -2  12   7      184.20      184.35     17.18 o
  -1  12   7       97.83       91.99     17.50 o
   0  12   7      259.63      258.31     19.21 o
   1  12   7     3363.74     3222.51    177.88 o
   2  12   7      189.73      188.30     25.75 o
   3  12   7      158.98      136.34     24.34 o
   4  12   7       14.87       40.96     18.80 o
  -4  13   7       22.82       14.33     15.45 o
  -3  13   7        6.28       11.90     15.70 o
  -2  13   7        3.73       29.32     17.96 o
  -1  13   7       22.46       26.39     17.86 o
   0  13   7        0.73        7.04     21.65 o
   1  13   7        3.05       19.17     22.04 o
   2  13   7       19.81       28.25     18.85 o
   3  13   7        1.38       -5.27     19.15 o
  -3  14   7       37.47       55.26     16.48 o
  -2  14   7       84.85       88.92     18.53 o
  -1  14   7       70.49      100.53     18.14 o
   0  14   7        0.09       21.54     21.42 o
   1  14   7        2.66       20.59     26.36 o
   2  14   7      112.01      118.19     20.74 o
   3  14   7      112.50      131.16     20.89 o
  -3  15   7        1.53       13.84     17.21 o
  -2  15   7        4.85       18.39     19.84 o
  -1  15   7        1.47        7.72     18.62 o
   0  15   7      154.51      152.86     25.07 o
   1  15   7      198.42      228.93     24.53 o
   2  15   7       26.28       24.20     20.39 o
   3  15   7        0.09       11.91     20.78 o
  -3  16   7        0.39        8.30     19.72 o
  -2  16   7       57.12       52.50     20.79 o
  -1  16   7      116.21      115.91     19.12 o
   0  16   7        1.56       -2.33     23.11 o
   1  16   7        9.64       37.06     25.95 o
   2  16   7       96.84       93.79     21.72 o
  -2  17   7        0.77       18.02     21.34 o
  -1  17   7       27.14       44.35     24.17 o
   0  17   7       62.59       62.16     24.77 o
   1  17   7       73.07       54.97     25.53 o
   2  17   7        4.18       26.73     23.91 o
  -2  18   7        0.40       27.02     23.52 o
  -1  18   7        0.51        4.31     26.84 o
   0  18   7        5.43       20.58     25.85 o
   1  18   7        2.95       19.79     24.12 o
  -1  19   7       24.81       34.42     27.03 o
   0  19   7       30.94       45.96     31.59 o
   1  19   7        7.72      -10.20     28.52 o
  -5   0   8        9.90       36.66     19.85 o
  -4   0   8      105.45      107.09     20.13 o
  -3   0   8       17.74       19.83     16.60 o
  -2   0   8     5052.29     5310.18     45.20 o
  -1   0   8     9943.60     9180.75     45.68 o
   0   0   8     6067.21     6503.08     81.88 o
   1   0   8     1008.86     1003.04     57.98 o
   2   0   8        4.63       27.81     25.22 o
   3   0   8      181.93      199.97     22.92 o
   4   0   8      266.19      267.82     22.78 o
   5   0   8       38.46       68.87     26.33 o
  -5   1   8        0.74       -0.41     13.82 o
  -4   1   8       15.69       43.74     13.63 o
  -3   1   8       63.82       50.57     13.16 o
  -2   1   8     4119.46     4040.83     19.80 o
  -1   1   8      116.00      114.59     11.96 o
   0   1   8        6.36       31.39     19.31 o
   1   1   8       88.04       81.57     21.41 o
   2   1   8     3015.63     3059.25     35.35 o
   3   1   8        4.59       20.80     17.16 o
   4   1   8      119.69      118.50     17.38 o
   5   1   8        1.52       20.84     27.81 o
  -5   2   8        6.48       11.34     16.80 o
  -4   2   8        6.21        0.99     16.15 o
  -3   2   8      163.24      150.14     13.22 o
  -2   2   8       19.79       60.95     11.02 o
  -1   2   8      879.48      895.84     13.87 o
   0   2   8     6461.84     6829.72    204.77 o
   1   2   8     2679.57     2845.16     70.55 o
   2   2   8      343.79      362.68     20.70 o
   3   2   8     1009.31      998.74     19.22 o
   4   2   8      142.88      164.10     18.29 o
   5   2   8       35.50       64.04     18.39 o
  -5   3   8        6.37       -1.07     15.04 o
  -4   3   8        6.13       35.14     13.41 o
  -3   3   8      498.48      482.00     12.71 o
  -2   3   8      319.32      299.60     11.23 o
  -1   3   8      192.38      177.84     12.36 o
   0   3   8      641.60      624.90     18.45 o
   1   3   8     3486.35     3626.96     71.65 o
   2   3   8     3433.38     3338.45     62.10 o
   3   3   8      550.00      582.53     20.72 o
   4   3   8      161.08      178.45     18.21 o
   5   3   8        6.89       18.06     19.56 o
  -5   4   8        0.15       19.55     13.75 o
  -4   4   8       30.45       44.16     12.16 o
  -3   4   8        3.31       14.11     12.42 o
  -2   4   8        4.37        7.12     10.80 o
  -1   4   8       16.44       38.49     11.47 o
   0   4   8      880.61      944.65     30.32 o
   1   4   8     3394.06     4082.89     82.87 o
   2   4   8      153.98      157.35     19.27 o
   3   4   8        2.19        6.41     18.69 o
   4   4   8      126.61      122.51     16.58 o
   5   4   8        6.82       13.11     19.34 o
  -5   5   8        3.48        4.58     13.42 o
  -4   5   8        4.55       23.59     12.58 o
  -3   5   8      491.30      461.70     13.41 o
  -2   5   8      707.13      667.98     12.84 o
  -1   5   8      526.93      537.46     13.90 o
   0   5   8        8.35       32.88     20.52 o
   1   5   8     2829.53     2611.99     64.87 o
   2   5   8     2055.63     2012.06     25.07 o
   3   5   8      612.34      630.91     19.91 o
   4   5   8       19.70       15.94     17.45 o
   5   5   8       11.26        4.52     19.97 o
  -5   6   8        0.28       19.66     14.57 o
  -4   6   8        2.72       10.23     12.21 o
  -3   6   8       88.86      107.45     12.48 o
  -2   6   8       97.82      108.89     11.68 o
  -1   6   8      178.86      178.79     13.54 o
   0   6   8      905.49      907.54     29.01 o
   1   6   8      109.96      151.97     20.35 o
   2   6   8      258.84      280.58     18.90 o
   3   6   8       53.38       59.24     19.14 o
   4   6   8      126.34      159.97     20.05 o
  -5   7   8        0.88       12.92     14.99 o
  -4   7   8       51.24       46.36     13.27 o
  -3   7   8      109.25      130.56     13.51 o
  -2   7   8      162.49      150.96     12.84 o
  -1   7   8      226.57      234.47     14.52 o
   0   7   8      285.97      268.83     17.98 o
   1   7   8     1331.61     1322.29     24.57 o
   2   7   8      241.13      267.83     19.62 o
   3   7   8      128.38      152.72     25.28 o
   4   7   8        5.16      -18.07     19.69 o
  -4   8   8       51.22       56.49     13.26 o
  -3   8   8       43.93       55.49     12.54 o
  -2   8   8      196.91      214.07     12.69 o
  -1   8   8     1482.90     1448.10     39.63 o
   0   8   8     3538.18     3503.93     96.13 o
   1   8   8      170.13      183.44     22.20 o
   2   8   8      235.44      266.76     19.50 o
   3   8   8       99.24      100.21     20.50 o
   4   8   8      209.42      234.70     30.29 o
  -4   9   8       13.01       28.16     15.81 o
  -3   9   8        0.83        9.79     13.08 o
  -2   9   8        2.25       15.16     13.98 o
  -1   9   8        5.03       12.83     15.10 o
   0   9   8      269.36      254.15     18.11 o
   1   9   8        6.87       15.14     24.93 o
   2   9   8        8.49       -1.83     20.58 o
   3   9   8       30.49       45.04     18.73 o
   4   9   8        0.11       42.11     19.26 o
  -4  10   8       41.96       51.85     15.69 o
  -3  10   8        3.18       30.83     13.50 o
  -2  10   8       51.50       50.42     12.48 o
  -1  10   8      498.15      503.88     16.84 o
   0  10   8     3293.21     3163.82     65.99 o
   1  10   8        6.33       -4.88     24.70 o
   2  10   8       46.86       27.55     24.83 o
   3  10   8      412.63      415.63     19.47 o
   4  10   8       48.87       66.53     19.16 o
  -4  11   8        3.17        7.75     14.07 o
  -3  11   8       54.44       77.11     14.22 o
  -2  11   8       26.34       39.00     13.15 o
  -1  11   8       65.86       63.30     17.29 o
   0  11   8      259.21      237.46     19.08 o
   1  11   8       84.96       94.78     24.69 o
   2  11   8      159.82      141.73     20.81 o
   3  11   8      116.40      129.98     19.93 o
   4  11   8        0.25       20.60     21.24 o
  -4  12   8        1.22       -4.11     14.63 o
  -3  12   8        1.08        9.49     14.12 o
  -2  12   8        0.24        6.02     14.66 o
  -1  12   8      347.48      332.56     16.61 o
   0  12   8       21.90       43.74     19.01 o
   1  12   8      153.87      144.56     24.25 o
   2  12   8        0.26       28.33     26.36 o
   3  12   8       42.12       32.74     22.43 o
   4  12   8       11.14       28.43     18.31 o
  -4  13   8        2.50        3.77     16.23 o
  -3  13   8      122.50      127.94     16.74 o
  -2  13   8       53.22       66.26     14.77 o
  -1  13   8       33.52       58.13     18.53 o
   0  13   8       36.12       37.71     20.67 o
   1  13   8      651.56      644.25     24.89 o
   2  13   8      643.67      618.86     40.54 o
   3  13   8       48.68       70.30     20.32 o
  -3  14   8       15.79       30.40     16.62 o
  -2  14   8       23.95       29.81     16.53 o
  -1  14   8       44.90       52.63     20.22 o
   0  14   8      208.33      215.41     22.21 o
   1  14   8       98.31      132.95     25.83 o
   2  14   8       52.26       73.74     21.15 o
   3  14   8        1.49        6.82     20.54 o
  -3  15   8        9.75       15.17     18.00 o
  -2  15   8      152.36      135.28     20.13 o
  -1  15   8        2.00       22.36     20.25 o
   0  15   8      123.15      130.72     22.15 o
   1  15   8      112.32      141.28     24.20 o
   2  15   8       58.44       65.85     20.28 o
   3  15   8        2.13       29.30     20.71 o
  -3  16   8        2.25       21.06     20.55 o
  -2  16   8       31.43       30.27     20.68 o
  -1  16   8       66.76       85.12     21.82 o
   0  16   8      160.87      199.18     24.02 o
   1  16   8       86.57       97.99     24.76 o
   2  16   8        0.63       17.78     21.66 o
  -2  17   8        1.22       22.16     21.07 o
  -1  17   8        8.62       22.38     19.31 o
   0  17   8        5.16       12.25     24.73 o
   1  17   8        9.44       38.05     23.75 o
   2  17   8        0.46        7.45     23.53 o
  -1  18   8       10.38       12.75     21.73 o
   0  18   8       25.46       34.18     25.51 o
   1  18   8        0.39       -4.48     26.68 o
   0  19   8        0.42       17.71     26.95 o
  -5   1   9        1.85        2.66     15.87 o
  -4   1   9       43.84       40.31     14.76 o
  -3   1   9        6.50       24.05     13.09 o
  -2   1   9     3346.30     3200.31     25.33 o
  -1   1   9     4309.74     4173.39     32.05 o
   0   1   9     3403.86     3508.81     95.32 o
   1   1   9        1.53       18.76     21.01 o
   2   1   9      275.59      293.83     19.07 o
   3   1   9     2034.69     2058.20     30.21 o
   4   1   9      126.59      143.30     18.21 o
   5   1   9        6.57        2.45     18.18 o
  -5   2   9        7.32       14.62     14.78 o
  -4   2   9        4.00       19.19     13.86 o
  -3   2   9      430.78      417.90     12.91 o
  -2   2   9       17.48       28.04     11.94 o
  -1   2   9      779.57      779.78     14.03 o
   0   2   9      618.50      638.48     24.44 o
   1   2   9     5490.83     5576.69    168.34 o
   2   2   9       48.53       71.14     20.75 o
   3   2   9       11.25        6.75     17.60 o
   4   2   9       11.11       25.06     17.73 o
   5   2   9       12.85        5.70     18.64 o
  -5   3   9       12.59       17.88     13.34 o
  -4   3   9        0.35        9.18     12.54 o
  -3   3   9       58.67       65.72     12.10 o
  -2   3   9      254.18      251.38     12.48 o
  -1   3   9      768.29      728.69     13.59 o
   0   3   9        5.88       11.58     16.76 o
   1   3   9      120.33      125.87     21.58 o
   2   3   9      312.88      304.44     19.99 o
   3   3   9      164.42      176.22     17.73 o
   4   3   9       30.09       55.84     16.79 o
   5   3   9        7.22        8.91     20.03 o
  -5   4   9        0.52       10.06     14.43 o
  -4   4   9       21.95       39.14     12.73 o
  -3   4   9      976.63      957.35     23.44 o
  -2   4   9      270.16      278.65     11.12 o
  -1   4   9      136.65      146.24     12.48 o
   0   4   9     2628.44     2528.37     78.66 o
   1   4   9     4451.65     4411.89     61.88 o
   2   4   9     1991.10     1967.48     43.83 o
   3   4   9      124.71      122.49     18.49 o
   4   4   9       84.82       72.77     18.22 o
   5   4   9       55.92       52.31     19.40 o
  -5   5   9        4.01       28.54     14.22 o
  -4   5   9       25.99       29.20     12.37 o
  -3   5   9       52.12       40.27     12.34 o
  -2   5   9        0.37       22.28     10.70 o
  -1   5   9       18.62       40.42     12.05 o
   0   5   9       28.49       54.73     19.98 o
   1   5   9      219.51      258.50     22.02 o
   2   5   9       22.11       37.04     18.55 o
   3   5   9       62.90       76.92     18.43 o
   4   5   9       61.83       59.08     18.51 o
  -5   6   9        0.07        4.57     14.77 o
  -4   6   9       59.46       55.29     13.73 o
  -3   6   9        6.01        8.32     12.46 o
  -2   6   9      196.22      201.57     10.91 o
  -1   6   9        2.28       11.20     13.56 o
   0   6   9     3756.53     3658.40    106.83 o
   1   6   9     2846.57     2861.44     53.55 o
   2   6   9     1591.97     1428.24     28.77 o
   3   6   9        9.68       19.39     19.56 o
   4   6   9       48.57       41.01     19.40 o
  -4   7   9       77.27       72.42     12.30 o
  -3   7   9      127.04      145.59     12.43 o
  -2   7   9      425.88      441.75     13.92 o
  -1   7   9     1348.36     1304.65     23.84 o
   0   7   9      133.71      155.78     16.20 o
   1   7   9       34.19       28.49     20.39 o
   2   7   9      130.05      130.80     19.49 o
   3   7   9      852.45      812.01     19.77 o
   4   7   9      197.84      211.42     19.86 o
  -4   8   9       19.73       63.25     13.57 o
  -3   8   9       50.50       59.17     13.77 o
  -2   8   9      285.97      285.76     13.44 o
  -1   8   9        1.26        3.28     13.98 o
   0   8   9      182.78      194.42     18.54 o
   1   8   9      420.72      452.78     26.27 o
   2   8   9       20.36       11.34     19.34 o
   3   8   9        0.85       24.76     17.76 o
   4   8   9        3.80       14.10     19.42 o
  -4   9   9        5.83       18.94     13.70 o
  -3   9   9        0.22       15.05     12.61 o
  -2   9   9      305.46      310.62     14.36 o
  -1   9   9     1336.27     1329.32     40.89 o
   0   9   9      350.42      331.40     17.91 o
   1   9   9       19.79       39.60     19.86 o
   2   9   9      292.18      304.24     19.17 o
   3   9   9      266.60      283.76     20.35 o
   4   9   9       88.40       57.86     18.11 o
  -4  10   9       14.77       23.68     14.30 o
  -3  10   9        0.70       15.59     12.92 o
  -2  10   9       93.12      103.82     14.68 o
  -1  10   9       54.86       56.37     17.53 o
   0  10   9      812.89      758.79     18.61 o
   1  10   9     1309.67     1187.37     62.73 o
   2  10   9      111.12      128.76     23.87 o
   3  10   9       20.26       24.44     20.09 o
   4  10   9        6.56        2.53     18.73 o
  -4  11   9        2.31        6.39     14.87 o
  -3  11   9       18.08       21.27     14.14 o
  -2  11   9       89.53      114.62     14.94 o
  -1  11   9      251.36      250.61     20.18 o
   0  11   9     1102.66     1107.35     32.87 o
   1  11   9       58.42      100.79     25.56 o
   2  11   9      159.95      159.96     20.85 o
   3  11   9       76.54      118.11     22.10 o
   4  11   9       34.77       48.54     19.92 o
  -4  12   9       11.57       32.48     15.57 o
  -3  12   9       51.82       68.40     14.65 o
  -2  12   9       26.33       31.14     14.64 o
  -1  12   9       43.36       60.84     19.39 o
   0  12   9       46.96       54.34     17.72 o
   1  12   9      109.42      102.86     21.00 o
   2  12   9      129.68      152.04     21.68 o
   3  12   9       41.22       55.26     22.48 o
  -3  13   9       10.41       29.00     16.96 o
  -2  13   9       11.53       13.23     14.18 o
  -1  13   9       21.52       49.13     16.25 o
   0  13   9        1.79        0.17     18.83 o
   1  13   9      113.55      138.88     20.83 o
   2  13   9       19.94       49.30     22.40 o
   3  13   9        7.53        4.79     21.15 o
  -3  14   9       41.14       44.38     16.95 o
  -2  14   9       40.13       52.20     16.89 o
  -1  14   9        7.06        3.17     17.23 o
   0  14   9      345.51      365.72     21.92 o
   1  14   9      428.87      484.56     24.37 o
   2  14   9      103.03      163.01     26.38 o
   3  14   9        6.47       25.45     20.57 o
  -3  15   9        0.65       -0.45     17.88 o
  -2  15   9       34.04       45.34     20.01 o
  -1  15   9       50.31       60.85     18.62 o
   0  15   9       27.99       34.04     23.88 o
   1  15   9        0.06       -8.81     26.41 o
   2  15   9        0.17       14.09     20.02 o
   3  15   9        6.80        7.37     23.16 o
  -2  16   9        0.50       16.15     21.06 o
  -1  16   9       39.71       56.72     19.10 o
   0  16   9       10.41        1.32     22.22 o
   1  16   9       15.28       45.72     21.73 o
   2  16   9       64.91       83.29     20.89 o
  -2  17   9       19.44       34.81     20.97 o
  -1  17   9       67.67       79.49     19.51 o
   0  17   9       41.26       54.17     22.84 o
   1  17   9        1.70       -5.53     24.16 o
   2  17   9       10.45        1.62     22.03 o
  -1  18   9        1.68        0.94     22.18 o
   0  18   9        0.83       14.91     22.77 o
   1  18   9        1.06        5.97     25.11 o
  -5   0  10        0.68        8.78     28.27 o
  -4   0  10        1.03       -6.13     22.33 o
  -3   0  10        5.52       19.07     18.56 o
  -2   0  10       16.28       24.75     16.01 o
  -1   0  10      541.93      530.37     24.22 o
   0   0  10      950.37      915.36     26.47 o
   1   0  10       29.27       31.95     33.77 o
   2   0  10     5736.42     5635.61    102.09 o
   3   0  10      660.59      617.75     28.46 o
   4   0  10      119.37      146.59     30.09 o
   5   0  10        0.29        7.45     25.87 o
  -5   1  10        8.81       25.95     15.28 o
  -4   1  10       26.82       35.03     12.68 o
  -3   1  10       68.03       67.37     13.14 o
  -2   1  10     2827.21     2757.93     28.39 o
  -1   1  10     2883.68     2742.80     34.48 o
   0   1  10       77.80       72.22     17.28 o
   1   1  10      532.66      644.05     25.30 o
   2   1  10      186.20      190.44     17.92 o
   3   1  10     1079.86     1083.13     21.78 o
   4   1  10       29.82       20.67     17.12 o
   5   1  10       12.38       23.40     18.68 o
  -5   2  10       13.66       31.90     13.25 o
  -4   2  10        6.43        2.26     13.05 o
  -3   2  10      549.75      523.61     13.26 o
  -2   2  10     1376.90     1359.44     18.24 o
  -1   2  10     3500.58     3306.18     37.28 o
   0   2  10        7.73       35.23     17.55 o
   1   2  10      670.61      776.89     22.57 o
   2   2  10      994.52      955.77     27.20 o
   3   2  10      743.38      768.64     19.29 o
   4   2  10       57.83       73.17     17.46 o
   5   2  10        0.16       17.90     18.44 o
  -5   3  10        3.36       -0.19     13.64 o
  -4   3  10       21.96       35.17     12.38 o
  -3   3  10      557.94      555.20     12.55 o
  -2   3  10      118.30      113.10     10.97 o
  -1   3  10     1318.18     1306.43     17.38 o
   0   3  10      481.98      435.29     17.94 o
   1   3  10     2023.82     1878.00     41.60 o
   2   3  10      815.56      738.32     21.16 o
   3   3  10       74.26      106.51     18.38 o
   4   3  10       46.43       52.66     18.90 o
   5   3  10       60.94       58.55     18.47 o
  -5   4  10        1.64        1.17     14.57 o
  -4   4  10        1.70        5.50     13.06 o
  -3   4  10       15.10       35.57     11.60 o
  -2   4  10        3.19       17.04     11.86 o
  -1   4  10      115.40       92.12     12.87 o
   0   4  10     1796.06     1969.29     44.90 o
   1   4  10      345.76      346.32     22.46 o
   2   4  10       30.17       38.40     17.36 o
   3   4  10      118.26      127.28     19.18 o
   4   4  10        1.09       29.91     18.42 o
  -5   5  10       14.08       17.29     14.44 o
  -4   5  10       43.70       56.22     12.68 o
  -3   5  10      159.99      164.76     12.01 o
  -2   5  10       20.97       28.48     12.12 o
  -1   5  10      287.78      272.04     12.69 o
   0   5  10    10595.89    10703.07    326.81 o
   1   5  10     2050.83     1903.74     29.55 o
   2   5  10      561.21      552.39     18.96 o
   3   5  10        0.71       11.34     19.59 o
   4   5  10      136.48      154.05     17.96 o
  -5   6  10        2.27       15.33     14.87 o
  -4   6  10       30.26       26.48     13.23 o
  -3   6  10      361.30      361.33     14.44 o
  -2   6  10       26.23       33.19     11.22 o
  -1   6  10      397.37      391.07     13.08 o
   0   6  10     1280.88     1309.01     38.47 o
   1   6  10       25.91       25.98     20.11 o
   2   6  10      264.67      281.54     18.59 o
   3   6  10      161.27      166.37     17.77 o
   4   6  10       20.69       22.79     19.11 o
  -4   7  10       25.72       22.56     13.65 o
  -3   7  10       29.89       13.94     11.70 o
  -2   7  10        6.82       17.97     11.53 o
  -1   7  10       51.29       38.82     14.85 o
   0   7  10     1218.85     1197.82     32.00 o
   1   7  10      373.09      358.14     20.34 o
   2   7  10       70.33       78.30     17.93 o
   3   7  10        2.20       24.84     17.79 o
   4   7  10       97.44       68.75     19.88 o
  -4   8  10        1.93        9.24     13.47 o
  -3   8  10       79.61      101.04     13.64 o
  -2   8  10       77.12       86.03     12.77 o
  -1   8  10     1441.40     1465.45     48.05 o
   0   8  10      617.44      601.97     22.76 o
   1   8  10      553.01      537.74     20.33 o
   2   8  10      730.21      764.58     32.14 o
   3   8  10      645.53      595.32     24.54 o
   4   8  10       40.35       41.80     19.08 o
  -4   9  10        1.49       -5.44     14.99 o
  -3   9  10        8.95       32.89     14.18 o
  -2   9  10       15.74       41.24     13.57 o
  -1   9  10       40.73       53.63     15.05 o
   0   9  10       66.85       86.28     17.98 o
   1   9  10        0.11       11.83     18.65 o
   2   9  10        1.81       -0.73     18.09 o
   3   9  10       28.85       19.11     18.36 o
   4   9  10        1.69       -4.69     18.55 o
  -4  10  10        0.29       12.66     14.47 o
  -3  10  10        3.31       20.62     14.00 o
  -2  10  10      563.59      570.97     15.47 o
  -1  10  10      492.19      478.56     22.64 o
   0  10  10      141.10      163.10     17.32 o
   1  10  10      288.16      300.75     21.58 o
   2  10  10      301.22      330.61     44.40 o
   3  10  10      375.45      396.33     20.06 o
   4  10  10        4.13        8.83     19.44 o
  -4  11  10       10.01       34.07     15.36 o
  -3  11  10        7.86       20.61     13.56 o
  -2  11  10        6.78       22.78     15.05 o
  -1  11  10       12.43       30.88     16.54 o
   0  11  10      306.21      318.14     17.84 o
   1  11  10      167.03      151.50     22.31 o
   2  11  10      229.54      227.70     22.52 o
   3  11  10        0.23       10.91     23.88 o
   4  11  10       18.28       24.93     20.73 o
  -4  12  10        0.08       -2.87     15.97 o
  -3  12  10        2.44       31.20     16.00 o
  -2  12  10       62.56       56.91     14.86 o
  -1  12  10        3.80       29.43     16.49 o
   0  12  10      132.21      117.66     17.49 o
   1  12  10      124.43      164.75     22.13 o
   2  12  10      206.80      232.79     26.89 o
   3  12  10        3.67       11.82     25.08 o
  -3  13  10       23.14       27.45     16.67 o
  -2  13  10       43.66       61.20     15.77 o
  -1  13  10       50.25       69.41     16.88 o
   0  13  10     1059.82     1044.31     23.59 o
   1  13  10       15.56       50.54     20.46 o
   2  13  10       66.97       86.54     22.39 o
   3  13  10        4.56       37.59     21.80 o
  -3  14  10        1.19        9.79     17.07 o
  -2  14  10        6.70       20.54     16.68 o
  -1  14  10        9.41       10.45     16.29 o
   0  14  10        2.15       31.54     19.18 o
   1  14  10       64.22       59.70     23.62 o
   2  14  10        7.17       36.62     23.45 o
   3  14  10        8.89       26.80     25.71 o
  -3  15  10        1.10       15.67     17.40 o
  -2  15  10        5.80       38.34     16.80 o
  -1  15  10       12.61        4.32     17.65 o
   0  15  10       16.53       43.55     21.73 o
   1  15  10      340.13      371.00     22.37 o
   2  15  10       11.63       21.23     21.84 o
  -2  16  10        2.09       12.25     23.17 o
  -1  16  10       74.62       69.88     18.70 o
   0  16  10        2.36       20.74     22.39 o
   1  16  10        6.20       59.46     26.05 o
   2  16  10       57.77       56.62     22.86 o
  -2  17  10       16.73       25.93     24.14 o
  -1  17  10        0.04       14.38     18.60 o
   0  17  10       21.03       48.23     25.41 o
   1  17  10       57.61       73.35     22.91 o
   2  17  10        1.22        4.65     23.52 o
  -1  18  10       30.60       39.95     20.64 o
   0  18  10       22.00       28.29     26.00 o
   1  18  10        1.61      -17.39     27.01 o
  -5   1  11        0.40       10.95     15.06 o
  -4   1  11        2.02       -8.47     14.84 o
  -3   1  11       79.00       86.67     11.32 o
  -2   1  11      605.61      552.83     11.85 o
  -1   1  11     1570.45     1495.79     22.70 o
   0   1  11        7.77       -9.76     16.04 o
   1   1  11     3699.46     3832.29    144.10 o
   2   1  11     2756.85     2708.73     68.92 o
   3   1  11      633.75      602.24     22.27 o
   4   1  11        1.31       16.02     16.76 o
  -5   2  11        3.00        9.79     16.90 o
  -4   2  11       83.08      104.79     13.90 o
  -3   2  11        6.38       25.15     11.89 o
  -2   2  11        2.74       14.30     10.88 o
  -1   2  11     1127.07     1065.33     15.97 o
   0   2  11      468.62      488.14     17.10 o
   1   2  11      257.87      293.37     23.98 o
   2   2  11      157.92      191.12     19.80 o
   3   2  11        3.52       41.60     17.40 o
   4   2  11      227.48      220.82     17.49 o
  -5   3  11        0.91       18.89     14.33 o
  -4   3  11        0.03       -6.68     12.68 o
  -3   3  11      278.64      267.49     14.12 o
  -2   3  11      733.50      674.27     12.54 o
  -1   3  11      137.89      160.97     13.38 o
   0   3  11      645.27      719.84     21.60 o
   1   3  11      114.11      158.71     21.34 o
   2   3  11      743.40      731.04     30.62 o
   3   3  11       98.65      123.64     20.88 o
   4   3  11       17.12       17.30     18.42 o
  -5   4  11        0.69       14.82     14.75 o
  -4   4  11       43.86       45.25     14.53 o
  -3   4  11        0.95        8.81     12.73 o
  -2   4  11       98.51      120.95     11.11 o
  -1   4  11     1292.51     1255.45     21.29 o
   0   4  11     6822.48     6683.37    196.42 o
   1   4  11     1214.38     1233.52     24.34 o
   2   4  11        0.70       33.95     18.64 o
   3   4  11     1054.23     1068.86     35.35 o
   4   4  11       59.08       88.83     17.91 o
  -5   5  11        0.29       -8.45     14.48 o
  -4   5  11       29.53       23.69     13.21 o
  -3   5  11      229.68      220.21     13.00 o
  -2   5  11        1.22       19.93     10.76 o
  -1   5  11       28.56       53.90     13.35 o
   0   5  11      108.39      101.51     17.17 o
   1   5  11       48.29       52.61     20.34 o
   2   5  11       49.18       71.25     18.65 o
   3   5  11      238.61      225.81     19.27 o
   4   5  11       20.39       39.33     20.21 o
  -4   6  11       59.14       79.51     14.53 o
  -3   6  11      255.30      255.80     12.70 o
  -2   6  11       55.23       73.48     11.08 o
  -1   6  11      592.81      558.81     16.65 o
   0   6  11      497.52      492.90     17.27 o
   1   6  11     2116.47     2046.79     48.90 o
   2   6  11        8.51       32.43     18.37 o
   3   6  11       23.37       52.21     17.79 o
   4   6  11      219.67      209.86     17.83 o
  -4   7  11       17.83       34.38     13.65 o
  -3   7  11       12.47       13.39     11.36 o
  -2   7  11     1430.59     1482.24     19.56 o
  -1   7  11      302.80      304.53     14.37 o
   0   7  11        0.63       14.14     15.65 o
   1   7  11      264.81      268.36     20.34 o
   2   7  11     1326.14     1304.17     40.64 o
   3   7  11       16.09        0.35     17.57 o
   4   7  11        0.47       -5.95     18.11 o
  -4   8  11        5.17       20.07     14.10 o
  -3   8  11       19.02       27.99     12.63 o
  -2   8  11       58.35       72.90     13.84 o
  -1   8  11      351.83      347.18     14.41 o
   0   8  11      178.20      169.54     16.19 o
   1   8  11        7.52       40.70     19.17 o
   2   8  11       11.29       38.12     18.08 o
   3   8  11      123.02      137.70     19.47 o
   4   8  11       13.07      -23.96     18.90 o
  -4   9  11       14.69       23.70     13.81 o
  -3   9  11      131.39      138.65     12.64 o
  -2   9  11       83.31      102.14     16.80 o
  -1   9  11      496.99      474.32     16.42 o
   0   9  11       38.54       48.84     16.54 o
   1   9  11      240.14      260.20     20.87 o
   2   9  11      835.42      834.90     26.70 o
   3   9  11      355.77      343.32     20.18 o
   4   9  11        7.93       32.81     19.82 o
  -4  10  11        0.11       14.63     14.26 o
  -3  10  11        0.30       13.59     13.48 o
  -2  10  11       11.85       15.26     15.89 o
  -1  10  11      140.08      147.94     15.08 o
   0  10  11       57.72       66.77     16.61 o
   1  10  11      356.52      328.38     20.14 o
   2  10  11        7.08       32.80     18.80 o
   3  10  11       19.99       31.08     18.95 o
   4  10  11       11.46        9.43     20.70 o
  -4  11  11        0.48       28.36     20.04 o
  -3  11  11       34.14       52.23     14.83 o
  -2  11  11       25.55       51.39     17.75 o
  -1  11  11      393.10      430.54     16.79 o
   0  11  11     1382.14     1357.02     29.62 o
   1  11  11      263.82      233.76     21.96 o
   2  11  11      267.00      265.23     24.27 o
   3  11  11      140.40      166.91     20.52 o
  -3  12  11        0.93       22.06     16.00 o
  -2  12  11        0.59       -2.54     19.38 o
  -1  12  11      136.43      164.28     17.73 o
   0  12  11     1295.41     1263.70     35.06 o
   1  12  11       69.92       85.38     23.13 o
   2  12  11        5.26       31.31     22.12 o
   3  12  11       42.96       52.74     22.51 o
  -3  13  11        0.51       20.35     15.69 o
  -2  13  11        2.00        8.56     18.77 o
  -1  13  11        7.65       16.23     17.41 o
   0  13  11      460.06      428.36     19.66 o
   1  13  11       66.82       82.54     21.44 o
   2  13  11        2.75       32.86     23.81 o
   3  13  11        0.90       36.95     22.61 o
  -3  14  11        0.46       18.51     17.25 o
  -2  14  11        8.36       11.72     20.86 o
  -1  14  11      132.48      151.34     16.98 o
   0  14  11       48.09       68.46     20.46 o
   1  14  11       43.26       29.31     20.27 o
   2  14  11       12.45       39.86     24.54 o
   3  14  11       26.09       25.86     34.23 o
  -3  15  11        1.15        3.52     17.75 o
  -2  15  11        0.51       11.21     19.97 o
  -1  15  11      166.35      167.92     17.67 o
   0  15  11       13.23       30.49     24.09 o
   1  15  11       22.18       54.06     21.64 o
   2  15  11       39.26       64.63     22.53 o
  -2  16  11        1.24       27.82     17.68 o
  -1  16  11       28.81       38.60     18.98 o
   0  16  11       74.30       87.49     22.90 o
   1  16  11       33.16       41.32     25.12 o
   2  16  11        9.88       -4.57     21.29 o
  -2  17  11       17.51       26.08     22.01 o
  -1  17  11        7.93       20.29     19.60 o
   0  17  11        3.22       32.65     25.68 o
   1  17  11       10.11        9.38     22.73 o
  -1  18  11        1.25       13.63     20.23 o
   0  18  11        0.72       13.43     22.94 o
  -5   0  12        3.45       26.61     19.88 o
  -4   0  12       66.24       63.85     18.63 o
  -3   0  12     1729.54     1563.41     19.73 o
  -2   0  12      859.68      794.90     17.70 o
  -1   0  12      460.81      484.65     20.53 o
   0   0  12      897.43      857.44     25.68 o
   1   0  12     3637.01     3935.52    147.58 o
   2   0  12      806.49      764.40     26.57 o
   3   0  12     1009.73      983.79     30.91 o
   4   0  12        3.77       26.16     40.35 o
  -5   1  12        3.76        1.03     14.08 o
  -4   1  12        4.76       34.10     12.93 o
  -3   1  12       30.59       23.32     11.13 o
  -2   1  12      247.36      255.45     11.60 o
  -1   1  12       81.65       87.29     12.99 o
   0   1  12     1349.05     1342.06     30.87 o
   1   1  12     1186.38     1245.03     33.95 o
   2   1  12      111.90      119.63     18.16 o
   3   1  12        1.42       10.87     18.54 o
   4   1  12       19.34       20.50     18.31 o
  -5   2  12        0.30       36.58     16.03 o
  -4   2  12        7.15       25.41     12.66 o
  -3   2  12       54.55       53.46     11.22 o
  -2   2  12      261.04      242.56     11.65 o
  -1   2  12      340.30      345.25     15.59 o
   0   2  12      300.01      295.97     18.25 o
   1   2  12     2303.56     2448.92     55.52 o
   2   2  12     1905.23     1887.34     65.47 o
   3   2  12      134.38      155.08     18.91 o
   4   2  12        0.45        2.39     18.82 o
  -5   3  12        0.21        1.48     17.00 o
  -4   3  12       33.58       47.30     14.14 o
  -3   3  12       26.82       30.20     10.86 o
  -2   3  12      541.45      546.39     12.49 o
  -1   3  12     1226.12     1200.88     18.66 o
   0   3  12     5197.55     5278.04    178.64 o
   1   3  12      416.56      439.41     20.60 o
   2   3  12      305.09      298.46     20.19 o
   3   3  12      496.08      488.70     24.88 o
   4   3  12      266.20      287.67     37.55 o
  -5   4  12        0.37       13.78     16.45 o
  -4   4  12        0.80       20.16     15.64 o
  -3   4  12       40.31       49.42     11.93 o
  -2   4  12       45.80       44.92     10.91 o
  -1   4  12      139.31      141.43     13.21 o
   0   4  12      360.03      371.31     17.23 o
   1   4  12        1.59       -2.59     20.32 o
   2   4  12        9.25       27.76     17.45 o
   3   4  12      132.86      107.48     18.80 o
   4   4  12       30.27       29.53     17.74 o
  -4   5  12       27.48       55.23     13.73 o
  -3   5  12        0.10       21.31     13.09 o
  -2   5  12       10.53       22.85     11.47 o
  -1   5  12     1904.62     1836.37     45.56 o
   0   5  12       24.10       37.40     16.91 o
   1   5  12      160.90      204.65     19.80 o
   2   5  12      171.71      202.22     18.57 o
   3   5  12      923.53      993.39     21.35 o
   4   5  12       91.64       89.57     18.70 o
  -4   6  12        6.03       36.21     14.78 o
  -3   6  12       25.11       70.74     13.66 o
  -2   6  12       78.49       82.35     11.86 o
  -1   6  12      163.76      166.35     13.73 o
   0   6  12      305.08      299.19     18.93 o
   1   6  12      603.80      629.80     20.81 o
   2   6  12      361.51      386.45     19.67 o
   3   6  12        5.72       10.35     16.30 o
   4   6  12        6.29       46.23     18.61 o
  -4   7  12        0.12        7.69     15.71 o
  -3   7  12       17.97        2.66     13.04 o
  -2   7  12        2.15       30.72     12.47 o
  -1   7  12     1159.61     1089.75     31.49 o
   0   7  12      396.03      369.42     16.51 o
   1   7  12      203.20      204.88     19.49 o
   2   7  12       78.49      112.59     17.94 o
   3   7  12      142.72      164.56     17.85 o
   4   7  12       51.27       43.63     19.31 o
  -4   8  12       11.44       23.79     13.91 o
  -3   8  12      128.60      143.52     12.04 o
  -2   8  12      485.79      497.18     13.87 o
  -1   8  12        4.83       25.12     14.32 o
   0   8  12      337.48      316.54     16.01 o
   1   8  12      532.38      514.06     25.80 o
   2   8  12      477.89      485.70     20.31 o
   3   8  12      174.03      153.18     17.85 o
   4   8  12        9.16        5.29     19.27 o
  -4   9  12        0.45       17.13     14.71 o
  -3   9  12        9.08       20.89     13.28 o
  -2   9  12       71.97       93.46     13.39 o
  -1   9  12       36.75       41.20     14.96 o
   0   9  12       92.28       93.83     16.74 o
   1   9  12        0.25        3.15     19.36 o
   2   9  12        2.19       21.46     18.17 o
   3   9  12        6.30       33.45     18.35 o
   4   9  12        0.02       26.84     19.33 o
  -4  10  12        6.67       14.61     14.70 o
  -3  10  12        7.33       18.07     14.48 o
  -2  10  12       47.44       57.59     13.82 o
  -1  10  12       66.45       92.41     15.25 o
   0  10  12      222.45      233.13     16.85 o
   1  10  12      823.88      784.64     25.60 o
   2  10  12      570.44      574.45     21.14 o
   3  10  12       15.07       36.79     18.58 o
   4  10  12       11.77        4.39     23.11 o
  -4  11  12        3.52       13.15     15.83 o
  -3  11  12        4.06       -8.26     13.87 o
  -2  11  12        0.44       32.13     15.12 o
  -1  11  12      938.47      894.81     19.89 o
   0  11  12       79.53       65.46     17.74 o
   1  11  12      117.13      124.48     19.41 o
   2  11  12        0.75       47.53     22.14 o
   3  11  12       47.62       68.69     20.18 o
  -3  12  12        7.13       26.70     14.96 o
  -2  12  12       36.97       66.10     16.15 o
  -1  12  12       11.70       19.71     15.08 o
   0  12  12      144.26      128.69     17.06 o
   1  12  12      100.59      122.81     20.66 o
   2  12  12       29.87       28.47     24.40 o
   3  12  12        3.22        4.01     32.72 o
  -3  13  12        6.09       20.04     16.13 o
  -2  13  12       45.83       66.71     16.98 o
  -1  13  12      106.99      104.92     17.04 o
   0  13  12      352.07      372.36     17.89 o
   1  13  12      192.20      228.62     20.12 o
   2  13  12       57.20       53.63     21.90 o
   3  13  12       99.01      106.59     29.13 o
  -3  14  12        8.18        7.75     18.32 o
  -2  14  12       10.51       22.09     17.18 o
  -1  14  12       40.49       34.12     17.75 o
   0  14  12      104.51       97.42     18.56 o
   1  14  12        0.78       17.85     21.46 o
   2  14  12       26.17       32.54     23.67 o
   3  14  12        0.86       39.09     25.39 o
  -2  15  12       10.68       18.90     18.70 o
  -1  15  12       78.49       78.95     16.63 o
   0  15  12      102.25      122.43     23.23 o
   1  15  12        5.49        8.27     20.90 o
   2  15  12        8.90       45.18     24.21 o
  -2  16  12        7.70       16.81     19.28 o
  -1  16  12        1.02        2.96     18.82 o
   0  16  12        0.21       16.47     20.63 o
   1  16  12       76.02       88.23     25.05 o
   2  16  12        4.15        5.73     21.85 o
  -1  17  12        3.85       21.33     19.42 o
   0  17  12        0.69       40.49     24.31 o
   1  17  12       13.73       -2.18     25.03 o
   0  18  12        8.23       40.68     23.44 o
  -5   1  13        0.12        2.19     13.83 o
  -4   1  13       61.64       66.84     13.03 o
  -3   1  13       79.98       97.99     11.12 o
  -2   1  13      307.25      308.83     12.11 o
  -1   1  13      120.71      102.79     12.84 o
   0   1  13     1165.67     1116.77     34.39 o
   1   1  13     2033.76     2062.66     76.84 o
   2   1  13     1038.90     1018.24     42.43 o
   3   1  13       13.03       42.62     17.12 o
   4   1  13      112.80      117.12     23.91 o
  -4   2  13       12.36       15.10     13.25 o
  -3   2  13      202.18      182.38     11.30 o
  -2   2  13      297.46      306.19     12.76 o
  -1   2  13     2001.35     1910.65     34.95 o
   0   2  13      282.97      302.22     16.88 o
   1   2  13        7.40       36.84     21.17 o
   2   2  13     1078.52     1084.39     35.12 o
   3   2  13       16.91       45.85     16.58 o
   4   2  13       64.67       51.89     17.67 o
  -4   3  13        0.32        9.33     12.64 o
  -3   3  13       74.42       84.89     11.77 o
  -2   3  13       23.18       38.95     13.96 o
  -1   3  13      104.38      111.78     13.10 o
   0   3  13      453.86      425.32     18.21 o
   1   3  13      756.76      727.38     38.39 o
   2   3  13      184.37      173.53     20.43 o
   3   3  13       55.70       76.46     17.39 o
   4   3  13        5.41       21.27     18.97 o
  -4   4  13        9.59       23.28     13.34 o
  -3   4  13        1.68       12.05     10.86 o
  -2   4  13      201.91      215.70     11.51 o
  -1   4  13      442.78      422.42     14.66 o
   0   4  13     1662.75     1689.58     56.90 o
   1   4  13        6.54       24.30     19.88 o
   2   4  13      771.05      718.04     28.44 o
   3   4  13      414.16      408.60     17.70 o
   4   4  13      197.89      188.27     18.84 o
  -4   5  13        2.87       13.91     15.00 o
  -3   5  13       16.09       28.68     12.19 o
  -2   5  13       51.72       68.22     12.18 o
  -1   5  13       51.72       58.88     13.05 o
   0   5  13       85.09       85.60     15.29 o
   1   5  13       13.90       43.17     18.45 o
   2   5  13       64.79       45.71     18.97 o
   3   5  13       21.76       44.46     17.10 o
   4   5  13        0.65        4.90     18.88 o
  -4   6  13       15.98       14.86     16.98 o
  -3   6  13        1.37       37.85     12.76 o
  -2   6  13      510.10      494.90     13.57 o
  -1   6  13     1022.17      974.47     21.81 o
   0   6  13      213.53      194.96     18.54 o
   1   6  13      122.12      125.95     19.39 o
   2   6  13     1095.19     1096.82     28.41 o
   3   6  13      579.13      535.85     18.26 o
   4   6  13       42.85       66.99     18.40 o
  -4   7  13       21.11       27.55     14.70 o
  -3   7  13        2.44       12.66     12.17 o
  -2   7  13        1.09       16.54     12.56 o
  -1   7  13       40.42       47.52     13.99 o
   0   7  13      229.18      252.02     19.25 o
   1   7  13      833.75      789.54     22.66 o
   2   7  13      681.29      666.34     19.88 o
   3   7  13       11.55       21.81     17.36 o
   4   7  13       32.35       56.80     19.39 o
  -4   8  13        4.66       15.19     15.70 o
  -3   8  13        5.14       33.61     13.72 o
  -2   8  13        1.31       25.45     13.10 o
  -1   8  13       53.61       63.42     14.01 o
   0   8  13       49.43       70.13     15.43 o
   1   8  13        2.68       15.47     19.00 o
   2   8  13        7.66       22.84     17.97 o
   3   8  13       48.39       66.07     17.92 o
   4   8  13        3.00       17.21     17.53 o
  -4   9  13        0.69      -14.47     16.43 o
  -3   9  13      124.33      115.91     15.00 o
  -2   9  13      236.07      237.33     13.92 o
  -1   9  13      796.08      800.63     29.98 o
   0   9  13      790.68      771.54     20.68 o
   1   9  13      966.12      901.61     44.58 o
   2   9  13       70.11       68.54     19.13 o
   3   9  13        8.60       33.51     18.34 o
   4   9  13       31.25       44.33     18.78 o
  -4  10  13        0.17        4.15     16.92 o
  -3  10  13        0.91       25.45     14.97 o
  -2  10  13       19.34       20.68     16.26 o
  -1  10  13       22.96       40.69     15.80 o
   0  10  13       48.96       60.32     15.54 o
   1  10  13        0.96       -7.53     17.24 o
   2  10  13       97.62      132.97     19.35 o
   3  10  13        2.88        5.27     18.91 o
  -3  11  13        2.36       25.35     14.70 o
  -2  11  13       32.03       46.26     16.23 o
  -1  11  13       82.98       92.00     15.75 o
   0  11  13        3.39        0.84     15.33 o
   1  11  13      268.48      287.75     19.18 o
   2  11  13      122.05      165.99     24.34 o
   3  11  13       12.43        4.61     20.60 o
  -3  12  13        0.16        6.11     16.42 o
  -2  12  13       32.42       29.39     17.12 o
  -1  12  13      174.30      194.19     15.71 o
   0  12  13      256.52      289.34     17.26 o
   1  12  13        0.98       -2.55     20.72 o
   2  12  13       24.43       33.70     21.33 o
   3  12  13      151.29      123.58     25.51 o
  -3  13  13        3.48       16.60     18.12 o
  -2  13  13        2.40        5.12     17.88 o
  -1  13  13       29.78       45.23     17.14 o
   0  13  13       92.62      116.11     17.06 o
   1  13  13       14.86       20.10     20.19 o
   2  13  13        0.23      -35.43     21.99 o
   3  13  13        0.93        0.01     25.47 o
  -3  14  13        3.76        0.94     22.23 o
  -2  14  13       25.02       30.98     18.90 o
  -1  14  13      213.73      208.48     18.82 o
   0  14  13       27.09       37.88     17.00 o
   1  14  13       23.94       29.85     19.23 o
   2  14  13       31.74       22.07     25.09 o
  -2  15  13       15.00       30.29     19.80 o
  -1  15  13       43.24       49.50     17.80 o
   0  15  13        0.38       11.61     20.29 o
   1  15  13       29.87       33.68     21.97 o
   2  15  13       48.10       43.69     21.82 o
  -2  16  13        9.34       36.70     17.88 o
  -1  16  13        0.34       -2.08     18.90 o
   0  16  13        0.14      -13.21     21.49 o
   1  16  13       12.66        6.40     23.43 o
  -1  17  13        8.28        8.91     19.56 o
   0  17  13       26.78       30.65     23.23 o
   1  17  13       58.27       76.81     22.48 o
  -4   0  14       13.65       -3.50     23.89 o
  -3   0  14      409.61      395.24     25.23 o
  -2   0  14      341.52      340.82     21.31 o
  -1   0  14       18.04       17.35     18.81 o
   0   0  14     2373.00     2345.83    106.83 o
   1   0  14     5389.63     5339.12    439.22 o
   2   0  14     2375.03     2421.94    118.42 o
   3   0  14       41.07       89.90     22.58 o
   4   0  14      212.25      181.71     25.62 o
  -4   1  14        4.46       -0.96     13.52 o
  -3   1  14      120.93       93.48     11.82 o
  -2   1  14      138.25      156.91     12.01 o
  -1   1  14      150.01      146.15     13.18 o
   0   1  14        8.56       17.97     16.88 o
   1   1  14       11.13       34.16     22.51 o
   2   1  14      319.46      346.11     20.46 o
   3   1  14      119.71       88.72     17.00 o
   4   1  14       13.33        8.63     17.28 o
  -4   2  14      114.85       80.84     13.51 o
  -3   2  14        8.53       24.77     11.04 o
  -2   2  14       19.86       33.85     11.88 o
  -1   2  14      389.95      377.44     17.85 o
   0   2  14      705.02      623.67     25.78 o
   1   2  14      815.15      832.41     45.04 o
   2   2  14      796.83      791.18     21.16 o
   3   2  14       11.74       42.65     16.43 o
   4   2  14      101.53       70.84     16.62 o
  -4   3  14        0.52       18.14     14.01 o
  -3   3  14      142.90      166.22     11.56 o
  -2   3  14      372.54      365.91     12.41 o
  -1   3  14       65.69       59.16     13.16 o
   0   3  14      172.86      198.07     15.86 o
   1   3  14      545.81      558.90     22.68 o
   2   3  14      887.56      894.20     24.86 o
   3   3  14      314.49      312.00     18.91 o
   4   3  14       59.27       59.30     17.63 o
  -4   4  14        5.43       23.47     14.02 o
  -3   4  14       14.66       30.79     12.00 o
  -2   4  14       39.30       46.84     11.83 o
  -1   4  14      329.44      288.85     17.14 o
   0   4  14      206.90      190.01     15.43 o
   1   4  14        5.46       25.42     19.06 o
   2   4  14      132.00      122.94     19.47 o
   3   4  14       55.32       56.03     17.51 o
   4   4  14        1.11        7.25     17.14 o
  -4   5  14       20.62       36.45     14.79 o
  -3   5  14        5.80       27.47     11.46 o
  -2   5  14      600.12      613.67     13.67 o
  -1   5  14     1478.70     1480.44     38.77 o
   0   5  14       19.02       44.13     16.04 o
   1   5  14      264.65      256.35     20.12 o
   2   5  14      752.46      786.20     19.91 o
   3   5  14      478.13      476.26     18.51 o
   4   5  14       14.29       21.83     16.98 o
  -4   6  14        9.29       30.67     14.60 o
  -3   6  14       10.99       32.06     12.42 o
  -2   6  14       19.32       33.32     12.89 o
  -1   6  14       84.48       83.14     14.54 o
   0   6  14      411.48      415.96     19.12 o
   1   6  14      564.11      541.59     21.92 o
   2   6  14       13.36       32.38     18.35 o
   3   6  14        4.00       -0.46     17.29 o
   4   6  14       18.47       23.37     18.46 o
  -4   7  14        5.12       39.41     13.81 o
  -3   7  14        3.66       32.01     13.05 o
  -2   7  14      375.37      349.60     16.71 o
  -1   7  14        3.35       21.81     14.31 o
   0   7  14       26.45       29.78     15.58 o
   1   7  14      197.97      195.14     18.56 o
   2   7  14      290.35      299.86     18.39 o
   3   7  14      111.52      129.03     19.32 o
   4   7  14        4.17       60.44     18.19 o
  -4   8  14        1.80       -9.88     16.25 o
  -3   8  14        1.22       -2.84     13.92 o
  -2   8  14       68.57       69.38     13.56 o
  -1   8  14      274.81      265.63     14.74 o
   0   8  14      830.63      817.98     26.78 o
   1   8  14     1084.71     1054.60     30.30 o
   2   8  14       75.97       94.59     18.71 o
   3   8  14       43.86       49.62     18.35 o
   4   8  14       74.08       65.92     18.82 o
  -4   9  14        0.19       14.32     16.30 o
  -3   9  14       13.80       21.58     14.07 o
  -2   9  14      101.78      146.50     13.62 o
  -1   9  14       60.21       54.99     14.11 o
   0   9  14       18.33        9.30     15.73 o
   1   9  14        0.20       39.74     19.97 o
   2   9  14       44.89       47.21     17.91 o
   3   9  14       26.67       48.04     19.40 o
  -4  10  14        5.51       37.32     16.66 o
  -3  10  14       49.22       53.39     13.91 o
  -2  10  14        0.87       -2.06     13.48 o
  -1  10  14       79.07       79.36     15.66 o
   0  10  14      365.28      345.89     16.32 o
   1  10  14      161.62      169.07     18.69 o
   2  10  14      132.22       87.84     20.04 o
   3  10  14       67.14       59.71     18.73 o
  -3  11  14        2.20       23.86     15.16 o
  -2  11  14       66.63       69.89     16.10 o
  -1  11  14      205.40      206.10     15.87 o
   0  11  14        5.92       18.45     16.17 o
   1  11  14        2.95       22.92     17.44 o
   2  11  14      212.23      175.74     20.04 o
   3  11  14       18.23       37.94     20.54 o
  -3  12  14        4.06        8.85     14.16 o
  -2  12  14        3.25       10.89     15.81 o
  -1  12  14       89.22       83.57     15.67 o
   0  12  14        1.15        6.07     15.68 o
   1  12  14       40.50       56.99     18.76 o
   2  12  14        8.29       13.93     21.61 o
   3  12  14       15.96       30.69     23.86 o
  -3  13  14       11.04       26.20     14.58 o
  -2  13  14       35.62       40.93     18.00 o
  -1  13  14       35.49       56.98     15.05 o
   0  13  14       32.06       55.32     16.07 o
   1  13  14       30.57       30.92     20.79 o
   2  13  14      104.63      109.54     22.64 o
  -2  14  14        1.14       14.14     18.34 o
  -1  14  14        4.54       -6.36     18.00 o
   0  14  14       16.05        7.97     18.49 o
   1  14  14        4.76       35.90     21.47 o
   2  14  14       15.23       64.61     21.76 o
  -2  15  14       38.22       41.57     18.95 o
  -1  15  14        0.66       13.85     18.23 o
   0  15  14        7.45       10.46     20.37 o
   1  15  14       78.37       64.58     23.70 o
   2  15  14       59.60       76.99     22.03 o
  -1  16  14        6.62       13.12     18.75 o
   0  16  14       15.69       43.21     22.14 o
   1  16  14       75.98       70.16     21.80 o
   0  17  14        1.96       26.50     22.08 o
  -4   1  15        0.42        1.88     14.26 o
  -3   1  15       99.13      100.75     12.54 o
  -2   1  15      124.10      140.91     12.44 o
  -1   1  15      342.93      340.91     18.00 o
   0   1  15     1773.88     1691.85     44.83 o
   1   1  15      477.86      455.48     22.00 o
   2   1  15        0.90       33.46     20.45 o
   3   1  15      389.67      384.01     18.84 o
   4   1  15      194.34      178.87     17.58 o
  -4   2  15        0.58       15.93     13.72 o
  -3   2  15       16.32       46.96     12.27 o
  -2   2  15       80.45       90.79     12.15 o
  -1   2  15       17.42       54.46     15.17 o
   0   2  15       22.28       13.00     15.37 o
   1   2  15     1275.92     1294.21     66.83 o
   2   2  15      169.39      167.46     20.45 o
   3   2  15      190.49      206.09     17.11 o
   4   2  15        1.15        7.19     18.50 o
  -4   3  15       12.17       37.77     14.63 o
  -3   3  15       39.81       35.45     12.37 o
  -2   3  15        0.68       24.28     11.80 o
  -1   3  15      892.77      839.48     23.80 o
   0   3  15      141.78      143.77     16.69 o
   1   3  15      127.67      137.29     26.10 o
   2   3  15      120.02      159.52     20.19 o
   3   3  15        8.57       30.00     16.82 o
   4   3  15       24.28       32.75     17.58 o
  -4   4  15       25.90       32.78     14.06 o
  -3   4  15      143.83      150.52     12.00 o
  -2   4  15      331.50      340.87     13.08 o
  -1   4  15      141.61      153.97     14.21 o
   0   4  15       28.55       47.05     16.47 o
   1   4  15     1276.13     1251.21     60.92 o
   2   4  15     1422.92     1394.12     34.72 o
   3   4  15      197.46      193.94     18.62 o
   4   4  15        3.16       28.68     17.09 o
  -4   5  15        0.36        8.99     14.17 o
  -3   5  15       25.30       24.34     11.76 o
  -2   5  15        3.79        9.74     13.26 o
  -1   5  15      114.74      142.63     15.33 o
   0   5  15        0.61       20.67     16.05 o
   1   5  15        6.64       19.91     19.83 o
   2   5  15        2.65        9.49     19.22 o
   3   5  15        0.28       -7.66     17.23 o
   4   5  15        2.74       -7.73     17.93 o
  -4   6  15        3.48        9.91     13.69 o
  -3   6  15      114.63      115.71     12.12 o
  -2   6  15       46.43       61.25     12.74 o
  -1   6  15      136.37      148.00     15.19 o
   0   6  15       19.67       33.61     19.13 o
   1   6  15      476.67      441.97     20.03 o
   2   6  15      100.16      126.34     18.62 o
   3   6  15      128.66       96.20     21.14 o
   4   6  15        0.85      -18.62     18.46 o
  -4   7  15        5.05       24.77     15.57 o
  -3   7  15       49.73       70.53     13.66 o
  -2   7  15        2.87       14.88     12.86 o
  -1   7  15      494.06      536.19     22.13 o
   0   7  15      646.96      613.21     17.21 o
   1   7  15      276.47      273.49     18.41 o
   2   7  15       12.89       22.41     18.39 o
   3   7  15       61.86       81.10     17.88 o
   4   7  15       52.70       65.51     18.68 o
  -4   8  15        3.20       18.39     14.95 o
  -3   8  15       32.94       30.14     13.22 o
  -2   8  15      185.44      185.62     14.03 o
  -1   8  15        0.62       -3.11     14.69 o
   0   8  15       24.58       49.00     15.30 o
   1   8  15       42.61       55.64     17.50 o
   2   8  15      421.02      371.72     18.47 o
   3   8  15        1.12        2.39     18.97 o
  -4   9  15        1.11       18.07     15.16 o
  -3   9  15        6.39       17.20     13.00 o
  -2   9  15       48.03       52.97     13.56 o
  -1   9  15       25.48       41.52     14.51 o
   0   9  15      576.05      571.92     20.16 o
   1   9  15      208.92      209.12     21.47 o
   2   9  15       38.96       62.97     18.25 o
   3   9  15       70.89       79.56     19.87 o
  -3  10  15        0.22        9.45     13.65 o
  -2  10  15       11.71       28.84     12.88 o
  -1  10  15      167.18      175.58     15.10 o
   0  10  15       77.59       98.98     17.29 o
   1  10  15       37.38       40.69     17.61 o
   2  10  15       61.74       33.66     18.26 o
   3  10  15       25.89       29.82     19.03 o
  -3  11  15        0.75       16.09     14.63 o
  -2  11  15        4.44       24.59     14.00 o
  -1  11  15      511.22      472.64     15.47 o
   0  11  15       80.25      106.28     15.91 o
   1  11  15       36.73       25.67     17.62 o
   2  11  15        0.38        0.25     19.36 o
   3  11  15       62.39       51.00     21.04 o
  -3  12  15        8.81       20.18     15.40 o
  -2  12  15       87.12       79.15     16.98 o
  -1  12  15       85.77       67.57     15.12 o
   0  12  15        9.75       28.32     16.16 o
   1  12  15      129.49      138.86     18.23 o
   2  12  15      194.84      215.15     22.00 o
   3  12  15       14.40       39.34     24.12 o
  -3  13  15        0.12       17.73     15.84 o
  -2  13  15        0.01       22.43     18.43 o
  -1  13  15       94.09       88.03     16.13 o
   0  13  15       24.45       17.11     15.26 o
   1  13  15        0.27       19.55     19.83 o
   2  13  15        4.28       49.92     22.03 o
  -2  14  15       54.61       56.77     19.06 o
  -1  14  15        3.00        7.25     16.51 o
   0  14  15        1.33       20.48     17.05 o
   1  14  15       69.59       71.20     19.85 o
   2  14  15      107.92       86.08     22.63 o
  -2  15  15        0.08       10.75     20.67 o
  -1  15  15        0.21       13.11     17.41 o
   0  15  15       28.23       33.02     19.01 o
   1  15  15        4.64        2.53     20.82 o
  -1  16  15       29.47       43.77     18.21 o
   0  16  15       12.04       14.95     21.16 o
   1  16  15       21.78       20.60     21.49 o
  -4   0  16       14.23        9.87     19.24 o
  -3   0  16       31.86       42.70     18.67 o
  -2   0  16      149.59      187.52     17.97 o
  -1   0  16     1510.92     1437.02     47.47 o
   0   0  16      904.32      921.44     30.17 o
   1   0  16       10.01       -1.37     25.84 o
   2   0  16       46.42       22.32     31.95 o
   3   0  16      354.14      398.28     38.92 o
   4   0  16      158.16      149.75     24.35 o
  -4   1  16       80.75       75.30     14.22 o
  -3   1  16        0.61       30.59     11.77 o
  -2   1  16       29.26       44.66     12.53 o
  -1   1  16       74.79       92.16     14.10 o
   0   1  16        0.90       31.17     14.88 o
   1   1  16      338.90      344.38     22.46 o
   2   1  16      507.68      532.95     26.87 o
   3   1  16       11.12       20.35     18.28 o
   4   1  16        0.07       -5.24     16.71 o
  -4   2  16        1.79        4.26     14.03 o
  -3   2  16        2.19        9.47     11.49 o
  -2   2  16       53.81       84.61     12.10 o
  -1   2  16      514.36      465.06     17.16 o
   0   2  16      810.90      834.80     35.59 o
   1   2  16        0.28       20.65     20.16 o
   2   2  16      790.87      799.77     26.16 o
   3   2  16      257.43      273.91     20.84 o
   4   2  16       57.01       55.65     17.54 o
  -4   3  16        8.87       -1.25     14.05 o
  -3   3  16       74.62       79.20     12.15 o
  -2   3  16      109.09      141.73     12.43 o
  -1   3  16       14.52       37.61     13.61 o
   0   3  16      474.07      462.27     21.21 o
   1   3  16     1111.02     1078.71     63.14 o
   2   3  16      137.40      191.63     22.51 o
   3   3  16      158.95      160.92     18.40 o
   4   3  16        9.61       22.64     19.00 o
  -4   4  16        0.38       12.39     13.81 o
  -3   4  16       17.62       40.23     12.44 o
  -2   4  16       48.36       61.47     12.54 o
  -1   4  16      300.50      340.50     14.21 o
   0   4  16        4.23       10.17     16.30 o
   1   4  16        0.14        0.16     20.62 o
   2   4  16        0.47       28.33     18.43 o
   3   4  16       10.58        6.21     17.68 o
   4   4  16        6.87       13.08     18.29 o
  -4   5  16        5.20       27.08     14.22 o
  -3   5  16       92.55      110.88     11.78 o
  -2   5  16      110.64      111.86     13.73 o
  -1   5  16       15.05        2.94     13.65 o
   0   5  16      497.39      486.70     19.53 o
   1   5  16      892.77      851.64     38.03 o
   2   5  16      538.98      508.62     25.81 o
   3   5  16       11.18       18.17     18.54 o
   4   5  16       55.89       74.63     19.59 o
  -4   6  16        7.15       19.90     14.15 o
  -3   6  16       13.24       30.05     12.06 o
  -2   6  16        2.28       34.50     14.33 o
  -1   6  16       10.41       27.08     14.42 o
   0   6  16      195.88      192.08     15.35 o
   1   6  16        1.04        4.21     19.33 o
   2   6  16       53.29       60.65     18.63 o
   3   6  16       43.27       53.27     18.82 o
  -4   7  16        6.11       26.61     15.12 o
  -3   7  16        9.44       47.58     12.95 o
  -2   7  16       25.89       38.63     15.21 o
  -1   7  16       37.50       53.84     14.72 o
   0   7  16       32.85       44.88     14.35 o
   1   7  16      305.08      274.57     21.26 o
   2   7  16      200.58      201.83     18.66 o
   3   7  16        0.17        4.66     21.24 o
  -4   8  16        1.38        9.24     15.66 o
  -3   8  16       23.68       16.60     13.64 o
  -2   8  16      257.30      247.34     13.59 o
  -1   8  16      121.80      129.19     14.52 o
   0   8  16      368.90      377.05     16.00 o
   1   8  16        0.90        7.19     17.55 o
   2   8  16       16.94       18.69     17.63 o
   3   8  16      175.11      155.89     18.86 o
  -3   9  16        0.67        6.12     14.50 o
  -2   9  16        5.13       19.92     13.20 o
  -1   9  16      129.32      132.57     14.57 o
   0   9  16       14.37       16.86     15.62 o
   1   9  16        4.50       12.01     20.82 o
   2   9  16        1.17        7.44     18.06 o
   3   9  16        0.60        9.30     19.27 o
  -3  10  16        1.69       19.19     16.08 o
  -2  10  16      132.03      124.70     14.38 o
  -1  10  16       21.26       54.83     15.21 o
   0  10  16      305.63      305.33     16.01 o
   1  10  16       35.47       48.92     16.71 o
   2  10  16      150.32      140.88     19.97 o
   3  10  16       94.43       89.99     19.72 o
  -3  11  16        4.69       25.37     15.57 o
  -2  11  16       30.96       42.44     15.10 o
  -1  11  16       34.50       34.69     15.29 o
   0  11  16       33.91       68.53     16.73 o
   1  11  16       57.99       57.52     16.98 o
   2  11  16       80.12       86.24     20.48 o
   3  11  16        6.43        8.51     21.31 o
  -3  12  16        2.48       38.40     15.47 o
  -2  12  16        3.42       -2.12     16.40 o
  -1  12  16      227.93      238.22     15.55 o
   0  12  16        0.40        6.50     16.65 o
   1  12  16        0.24       -5.30     18.17 o
   2  12  16       13.99       49.83     21.84 o
  -2  13  16       23.65       45.30     18.47 o
  -1  13  16        0.55        0.17     14.60 o
   0  13  16       50.88       55.95     15.74 o
   1  13  16      220.27      223.06     22.37 o
   2  13  16       70.94       77.34     24.05 o
  -2  14  16        0.09        3.91     19.59 o
  -1  14  16       12.03       16.15     16.38 o
   0  14  16        0.12       14.74     16.29 o
   1  14  16       14.10       43.83     20.85 o
   2  14  16        2.07       39.14     24.40 o
  -1  15  16       13.72       25.31     17.39 o
   0  15  16       12.49       29.87     18.65 o
   1  15  16       11.81        6.04     21.12 o
   0  16  16       50.38       29.77     23.98 o
  -4   1  17        4.25        2.34     14.03 o
  -3   1  17       38.28       60.01     12.48 o
  -2   1  17      168.28      195.94     13.25 o
  -1   1  17      405.41      405.97     15.16 o
   0   1  17      345.81      341.82     15.82 o
   1   1  17      196.91      213.63     21.41 o
   2   1  17      106.11      127.25     21.85 o
   3   1  17      488.86      472.06     28.36 o
   4   1  17       58.13       63.29     18.40 o
  -4   2  17        8.23       24.04     14.15 o
  -3   2  17       40.35       38.22     11.81 o
  -2   2  17       34.64       56.56     12.27 o
  -1   2  17       37.36       57.34     16.31 o
   0   2  17      755.78      748.04     30.61 o
   1   2  17      280.89      297.43     19.66 o
   2   2  17      116.75      155.99     24.87 o
   3   2  17        4.09       22.80     19.06 o
   4   2  17       36.78       33.46     18.99 o
  -4   3  17       39.68       40.37     13.36 o
  -3   3  17        2.22       40.03     12.56 o
  -2   3  17       18.69       26.43     11.89 o
  -1   3  17      274.38      287.34     17.50 o
   0   3  17        1.59       16.97     14.87 o
   1   3  17        1.03        9.44     19.09 o
   2   3  17      399.76      395.42     19.81 o
   3   3  17       58.68      104.35     19.43 o
   4   3  17        2.24       22.68     18.43 o
  -4   4  17       15.15       33.69     13.32 o
  -3   4  17        7.59       38.34     13.20 o
  -2   4  17        5.49       27.05     12.32 o
  -1   4  17        2.20       21.13     14.13 o
   0   4  17      632.21      588.01     22.36 o
   1   4  17      842.52      848.60     42.72 o
   2   4  17      102.56       95.74     19.74 o
   3   4  17        2.95       24.63     18.43 o
  -4   5  17       19.23       25.31     13.87 o
  -3   5  17        3.95        8.39     12.59 o
  -2   5  17        1.76       34.02     14.19 o
  -1   5  17      149.51      172.61     14.38 o
   0   5  17        6.26       25.41     15.23 o
   1   5  17        5.65        7.20     18.71 o
   2   5  17        7.59       15.31     20.19 o
   3   5  17        7.12       13.72     19.71 o
  -4   6  17        3.87       20.87     14.59 o
  -3   6  17       68.63       71.39     12.84 o
  -2   6  17        3.34       12.31     14.37 o
  -1   6  17      123.72      134.22     13.84 o
   0   6  17      344.28      331.19     15.10 o
   1   6  17      887.97      863.11     36.51 o
   2   6  17      101.22      100.65     19.50 o
   3   6  17        2.35        9.90     19.65 o
  -4   7  17        1.71       -6.47     15.60 o
  -3   7  17       32.48       39.23     13.04 o
  -2   7  17       23.22       28.50     14.56 o
  -1   7  17       50.01       51.73     14.97 o
   0   7  17       85.40       90.42     14.92 o
   1   7  17       88.73       73.02     17.86 o
   2   7  17      233.83      253.06     19.29 o
   3   7  17      214.56      217.21     19.50 o
  -3   8  17        4.15       11.12     13.12 o
  -2   8  17       55.69       59.45     13.83 o
  -1   8  17        0.16       21.33     13.33 o
   0   8  17       71.28       96.48     14.34 o
   1   8  17        7.73       20.95     18.12 o
   2   8  17       19.90       31.66     19.23 o
   3   8  17        4.28       26.04     22.18 o
  -3   9  17        0.11       30.37     14.67 o
  -2   9  17      219.94      219.93     15.66 o
  -1   9  17      152.82      154.15     14.80 o
   0   9  17       54.27       75.13     16.21 o
   1   9  17       39.08       18.14     19.34 o
   2   9  17      113.08      149.48     18.39 o
   3   9  17      136.71      124.57     20.10 o
  -3  10  17        5.84        0.94     15.02 o
  -2  10  17       64.53       67.70     14.40 o
  -1  10  17       36.00       27.99     14.19 o
   0  10  17       16.90       24.78     15.40 o
   1  10  17       24.35       40.34     16.82 o
   2  10  17       17.90       33.45     18.23 o
   3  10  17        4.22       40.27     23.99 o
  -3  11  17        2.84        3.67     15.29 o
  -2  11  17        0.46       16.68     15.27 o
  -1  11  17      123.50      132.44     15.43 o
   0  11  17        2.01        8.59     15.15 o
   1  11  17        4.42       12.06     16.94 o
   2  11  17      124.68      111.37     21.74 o
  -2  12  17       11.33       32.05     14.37 o
  -1  12  17       54.86       55.52     15.02 o
   0  12  17      101.59      105.47     15.82 o
   1  12  17       90.97       54.08     17.48 o
   2  12  17       48.72       60.20     19.51 o
  -2  13  17       16.88       33.01     20.06 o
  -1  13  17        8.75        6.91     15.97 o
   0  13  17        0.70       43.24     16.64 o
   1  13  17        0.93       14.11     17.89 o
   2  13  17        0.87        4.03     22.60 o
  -2  14  17        0.79      -12.13     19.85 o
  -1  14  17       10.21       29.75     16.18 o
   0  14  17      139.87      121.70     16.77 o
   1  14  17       41.84       41.39     21.13 o
  -1  15  17        4.80       29.42     18.10 o
   0  15  17        0.13        6.51     19.60 o
  -4   0  18       39.78       36.10     23.42 o
  -3   0  18       62.76       90.33     17.60 o
  -2   0  18      168.76      174.25     19.53 o
  -1   0  18      215.19      214.53     20.40 o
   0   0  18      290.54      328.80     46.25 o
   1   0  18     3072.43     3057.17    153.29 o
   2   0  18      446.56      418.52     33.18 o
   3   0  18      232.11      224.85     26.25 o
  -4   1  18        1.68       17.79     13.46 o
  -3   1  18        0.51        5.40     12.48 o
  -2   1  18        0.68       17.10     12.53 o
  -1   1  18       71.67       89.25     13.60 o
   0   1  18      139.93      130.07     15.13 o
   1   1  18      629.35      617.24     25.74 o
   2   1  18       68.73       80.33     20.08 o
   3   1  18       11.27       13.66     19.32 o
  -4   2  18       28.38       43.74     14.17 o
  -3   2  18       11.43       17.99     12.56 o
  -2   2  18       22.75       49.55     12.49 o
  -1   2  18      127.70      151.93     17.75 o
   0   2  18       57.49       50.37     16.69 o
   1   2  18       16.60       48.43     19.71 o
   2   2  18      357.41      348.74     28.94 o
   3   2  18      149.31      134.93     23.08 o
  -4   3  18       13.76       21.12     14.42 o
  -3   3  18        1.65       40.40     12.60 o
  -2   3  18        1.52       26.44     12.57 o
  -1   3  18       21.73       21.88     15.57 o
   0   3  18      959.03      918.41     45.93 o
   1   3  18      264.53      285.05     28.07 o
   2   3  18       59.02       60.41     19.89 o
   3   3  18       48.91       53.47     20.59 o
  -4   4  18        7.00       39.60     15.07 o
  -3   4  18        4.92       34.91     12.65 o
  -2   4  18       38.07       47.34     12.46 o
  -1   4  18       38.11       40.74     14.41 o
   0   4  18        7.46        6.40     15.48 o
   1   4  18        0.77       26.55     20.01 o
   2   4  18       63.78       76.45     18.88 o
   3   4  18        1.03       24.22     19.07 o
  -4   5  18        3.57       12.64     14.06 o
  -3   5  18        1.42       33.76     12.88 o
  -2   5  18        0.54       15.72     13.83 o
  -1   5  18      343.85      348.03     14.89 o
   0   5  18      560.61      530.78     18.89 o
   1   5  18      345.58      322.92     18.07 o
   2   5  18       67.80       85.64     18.10 o
   3   5  18      107.31       97.28     19.15 o
  -3   6  18        4.72       31.05     12.44 o
  -2   6  18       87.20       91.07     15.97 o
  -1   6  18      126.51      141.02     14.97 o
   0   6  18        0.97       -4.24     14.42 o
   1   6  18       15.72       45.14     17.51 o
   2   6  18      121.71      133.46     17.97 o
   3   6  18       23.14       18.98     18.39 o
  -3   7  18       51.48       48.03     13.47 o
  -2   7  18       63.91       60.53     15.86 o
  -1   7  18       89.53       81.84     13.76 o
   0   7  18      109.42      108.85     16.15 o
   1   7  18      123.92      140.44     18.16 o
   2   7  18        3.45       25.98     18.65 o
   3   7  18       32.29       31.49     18.98 o
  -3   8  18       31.63       50.73     13.54 o
  -2   8  18        1.73       13.32     15.55 o
  -1   8  18       83.99      111.38     15.19 o
   0   8  18        0.02       28.02     14.96 o
   1   8  18      134.87      128.04     17.07 o
   2   8  18      327.90      316.05     18.99 o
   3   8  18       86.07       69.74     19.71 o
  -3   9  18        4.76        1.15     15.37 o
  -2   9  18       42.12       52.64     15.46 o
  -1   9  18        0.76        4.35     13.89 o
   0   9  18       24.58       51.91     14.82 o
   1   9  18       46.90       57.38     19.47 o
   2   9  18       80.53       70.06     18.81 o
   3   9  18        0.75        9.00     22.21 o
  -3  10  18       13.62       33.90     15.20 o
  -2  10  18       59.76       55.53     14.98 o
  -1  10  18       26.66       13.59     15.47 o
   0  10  18        0.00       -0.47     15.89 o
   1  10  18       50.71       46.84     16.67 o
   2  10  18       91.08       94.52     18.53 o
  -2  11  18       27.59       45.50     16.94 o
  -1  11  18       78.07       62.26     15.23 o
   0  11  18       41.29       68.88     15.85 o
   1  11  18      154.38      146.28     17.32 o
   2  11  18        1.31       14.87     25.80 o
  -2  12  18        1.28       14.01     15.24 o
  -1  12  18       22.01       36.96     16.03 o
   0  12  18        0.55       12.39     16.28 o
   1  12  18       43.43       31.03     17.80 o
   2  12  18       25.53       54.27     19.97 o
  -2  13  18        7.24       33.50     16.74 o
  -1  13  18        1.30       24.28     15.47 o
   0  13  18       12.67       17.51     16.05 o
   1  13  18       63.05       56.45     18.53 o
  -1  14  18       11.68       30.01     16.61 o
   0  14  18        4.77       16.91     17.01 o
   1  14  18        0.04        8.73     21.61 o
  -4   1  19        0.58       -9.93     13.91 o
  -3   1  19       14.64       13.26     12.51 o
  -2   1  19       57.93       49.87     13.61 o
  -1   1  19       67.66       69.04     14.47 o
   0   1  19      498.67      457.28     25.22 o
   1   1  19       90.56       67.43     18.09 o
   2   1  19      568.70      598.17     43.46 o
   3   1  19       71.64       87.02     19.34 o
  -4   2  19       12.39       22.43     14.08 o
  -3   2  19        8.48       11.56     12.92 o
  -2   2  19       37.00       41.17     13.59 o
  -1   2  19      139.86      152.75     16.39 o
   0   2  19      338.87      316.75     16.67 o
   1   2  19       74.86      100.53     18.99 o
   2   2  19       87.43       65.36     26.12 o
   3   2  19      148.83      160.35     20.27 o
  -4   3  19       12.01       34.77     14.61 o
  -3   3  19        5.58       12.95     12.90 o
  -2   3  19       29.44       50.44     13.05 o
  -1   3  19        7.32       30.73     16.52 o
   0   3  19        3.70       18.57     14.53 o
   1   3  19      454.31      464.21     19.48 o
   2   3  19       91.44      104.81     24.15 o
   3   3  19        5.12       12.68     19.38 o
  -3   4  19        2.76       15.99     12.70 o
  -2   4  19      137.52      141.26     13.34 o
  -1   4  19      245.91      236.44     14.91 o
   0   4  19      222.74      228.17     15.46 o
   1   4  19      149.41      179.62     18.64 o
   2   4  19       14.25       18.14     18.10 o
   3   4  19       57.51       78.70     18.99 o
  -3   5  19        0.87       21.94     13.63 o
  -2   5  19        1.01       12.31     13.86 o
  -1   5  19       18.75        7.87     14.76 o
   0   5  19       56.62       61.80     15.66 o
   1   5  19       29.93       43.62     16.97 o
   2   5  19       65.74       77.61     18.40 o
   3   5  19        5.39       35.86     20.42 o
  -3   6  19        2.95       12.01     13.61 o
  -2   6  19        2.69       18.50     13.92 o
  -1   6  19       79.65       94.01     14.59 o
   0   6  19      398.67      402.84     20.78 o
   1   6  19        3.16        7.93     16.39 o
   2   6  19        4.76       22.39     18.50 o
   3   6  19      148.53      153.98     20.96 o
  -3   7  19        3.50       26.25     13.17 o
  -2   7  19       88.06       99.47     16.57 o
  -1   7  19       12.65       33.32     15.99 o
   0   7  19       39.13       41.32     14.72 o
   1   7  19        2.87       30.28     17.50 o
   2   7  19      142.21      127.53     19.53 o
   3   7  19       18.53       14.05     19.92 o
  -3   8  19        4.01       22.93     13.90 o
  -2   8  19        1.16        6.93     14.73 o
  -1   8  19       21.46       42.48     13.71 o
   0   8  19        1.49       25.75     14.88 o
   1   8  19        6.05       28.28     17.33 o
   2   8  19        5.91       34.08     18.86 o
   3   8  19       10.95       17.14     19.82 o
  -3   9  19       19.63       33.99     14.55 o
  -2   9  19       35.85       46.91     15.05 o
  -1   9  19       33.45       45.92     14.83 o
   0   9  19       13.29        8.16     15.88 o
   1   9  19      484.80      442.22     24.35 o
   2   9  19      120.06      135.86     19.51 o
  -3  10  19        0.42       28.59     15.70 o
  -2  10  19       31.34       50.01     16.27 o
  -1  10  19        0.50        2.40     15.26 o
   0  10  19       42.46       51.45     15.90 o
   1  10  19        2.94        2.61     17.46 o
   2  10  19        4.52        0.42     18.66 o
  -2  11  19        2.77       12.96     15.20 o
  -1  11  19        3.32       26.20     15.97 o
   0  11  19        6.19       24.87     15.45 o
   1  11  19       58.58       51.91     17.72 o
   2  11  19       57.61       74.32     20.31 o
  -2  12  19       66.37       58.14     16.70 o
  -1  12  19       37.58       60.22     15.32 o
   0  12  19       29.86       57.18     15.73 o
   1  12  19       24.07       35.54     17.72 o
  -1  13  19        5.41       31.33     16.20 o
   0  13  19        9.19        8.83     17.58 o
   1  13  19        1.35       17.73     18.55 o
   0  14  19       24.15       30.49     18.09 o
  -3   0  20        2.22        1.17     19.17 o
  -2   0  20       49.68       41.70     19.95 o
  -1   0  20        0.88       18.52     20.12 o
   0   0  20      252.52      223.34     24.81 o
   1   0  20      695.37      715.95     66.39 o
   2   0  20      299.98      316.02     40.19 o
   3   0  20       22.82       32.60     27.42 o
  -3   1  20        1.17       11.99     13.02 o
  -2   1  20        0.39       41.04     13.44 o
  -1   1  20       18.32       33.82     14.39 o
   0   1  20      111.50      124.62     15.63 o
   1   1  20      187.70      192.74     18.54 o
   2   1  20        5.87        9.30     20.89 o
   3   1  20       20.73       41.84     20.86 o
  -3   2  20       15.04       44.94     13.85 o
  -2   2  20       20.14       34.35     13.93 o
  -1   2  20        3.88        4.82     16.59 o
   0   2  20      215.33      223.86     17.35 o
   1   2  20      193.52      213.32     17.70 o
   2   2  20      118.93      119.45     20.05 o
   3   2  20        0.07       24.07     20.44 o
  -3   3  20        0.61       33.59     12.83 o
  -2   3  20      132.56      125.56     14.12 o
  -1   3  20      266.52      270.77     28.07 o
   0   3  20       11.96       20.89     14.67 o
   1   3  20       13.52       12.19     18.28 o
   2   3  20       83.61      114.72     19.89 o
   3   3  20      113.67      107.45     19.99 o
  -3   4  20        0.06        9.90     13.04 o
  -2   4  20        5.17       49.69     13.26 o
  -1   4  20       12.13       25.52     14.59 o
   0   4  20        2.41        5.76     15.48 o
   1   4  20        4.38       17.73     17.07 o
   2   4  20        0.35       31.49     18.43 o
   3   4  20       14.95       47.42     21.27 o
  -3   5  20        0.14       12.50     13.36 o
  -2   5  20        1.04       23.78     15.49 o
  -1   5  20      273.27      266.35     14.98 o
   0   5  20       38.28       30.47     15.23 o
   1   5  20        7.17       28.74     19.11 o
   2   5  20      152.71      156.01     19.31 o
   3   5  20      174.88      161.19     20.00 o
  -3   6  20        0.11       -3.80     13.42 o
  -2   6  20        0.66       -6.65     15.36 o
  -1   6  20        5.20       24.42     14.47 o
   0   6  20       33.47       38.36     16.27 o
   1   6  20       63.23       89.52     18.43 o
   2   6  20       42.44       46.37     19.18 o
   3   6  20        0.06       38.49     19.47 o
  -3   7  20        7.98       33.43     13.39 o
  -2   7  20        5.06       27.73     14.54 o
  -1   7  20       33.38       44.38     14.38 o
   0   7  20       99.05       91.70     15.25 o
   1   7  20        0.17       11.65     16.22 o
   2   7  20       63.82       29.79     18.43 o
  -3   8  20        7.40        4.86     14.84 o
  -2   8  20       52.67       69.78     14.61 o
  -1   8  20        0.23       -3.14     14.97 o
   0   8  20       65.94       79.22     14.39 o
   1   8  20      107.95      129.72     18.80 o
   2   8  20       92.54       83.01     18.56 o
  -2   9  20        0.52       20.38     15.81 o
  -1   9  20        4.79       25.83     15.23 o
   0   9  20        0.47       13.16     15.89 o
   1   9  20       14.44       47.62     21.04 o
   2   9  20        0.02       44.77     18.77 o
  -2  10  20        5.16        3.43     14.64 o
  -1  10  20        1.54       -3.25     15.83 o
   0  10  20       45.00       46.37     15.75 o
   1  10  20      178.70      161.45     17.88 o
   2  10  20       38.11       41.19     19.25 o
  -2  11  20        1.65       26.87     15.34 o
  -1  11  20       33.06       51.16     15.87 o
   0  11  20       10.57       41.82     15.51 o
   1  11  20        2.85       -7.92     17.56 o
  -1  12  20       11.52       23.62     15.38 o
   0  12  20       15.66       22.67     15.91 o
   1  12  20        8.25       17.30     17.89 o
  -1  13  20       14.80       26.29     16.08 o
   0  13  20       48.52       51.11     15.96 o
  -3   1  21        8.30       23.23     13.54 o
  -2   1  21        0.89        9.37     13.76 o
  -1   1  21       84.15       96.12     15.03 o
   0   1  21      163.34      153.59     15.22 o
   1   1  21      267.71      287.84     20.80 o
   2   1  21       52.72       63.23     26.94 o
   3   1  21       15.25       43.54     20.80 o
  -3   2  21        1.02       -0.47     13.49 o
  -2   2  21       49.35       59.90     13.63 o
  -1   2  21      127.33      138.75     18.04 o
   0   2  21        1.79       14.16     14.38 o
   1   2  21        9.75       16.38     17.69 o
   2   2  21       89.39      119.51     19.98 o
   3   2  21      114.12      133.44     20.93 o
  -3   3  21        0.81       11.89     13.26 o
  -2   3  21       30.13       60.05     13.83 o
  -1   3  21       43.06       54.15     14.25 o
   0   3  21       40.79       43.81     15.57 o
   1   3  21       40.73       39.04     17.07 o
   2   3  21        1.70       18.21     19.79 o
   3   3  21        6.02       33.92     20.68 o
  -3   4  21        0.15        7.65     13.37 o
  -2   4  21       28.80       43.89     14.19 o
  -1   4  21       98.57      128.26     15.40 o
   0   4  21       35.26       50.77     15.62 o
   1   4  21       53.36       56.32     18.40 o
   2   4  21      260.15      251.95     18.51 o
   3   4  21       83.95       63.66     20.80 o
  -3   5  21        4.55       22.18     13.73 o
  -2   5  21       29.60       15.39     15.35 o
  -1   5  21       67.29       53.44     14.17 o
   0   5  21       40.42       31.54     15.37 o
   1   5  21        0.32       -4.92     18.17 o
   2   5  21        0.09        5.88     17.83 o
  -3   6  21        7.11       15.86     14.18 o
  -2   6  21       28.15       25.94     14.62 o
  -1   6  21       20.84       42.22     14.97 o
   0   6  21        1.60       19.61     16.85 o
   1   6  21       87.58       81.88     17.43 o
   2   6  21      131.46      144.93     18.82 o
  -3   7  21        0.25       -3.77     15.46 o
  -2   7  21        1.07       25.32     16.64 o
  -1   7  21        0.80       31.53     15.21 o
   0   7  21      276.66      252.44     15.60 o
   1   7  21      114.16      119.05     18.04 o
   2   7  21       47.90       89.21     17.55 o
  -2   8  21        2.05        8.13     16.55 o
  -1   8  21        5.32       27.34     14.28 o
   0   8  21        1.10        4.80     15.84 o
   1   8  21        0.25       13.16     17.04 o
   2   8  21       12.08       36.56     18.43 o
  -2   9  21        3.65       24.47     15.52 o
  -1   9  21       15.14       17.73     15.42 o
   0   9  21       42.65       39.44     15.67 o
   1   9  21      107.80      111.81     19.81 o
   2   9  21       13.76        6.80     18.73 o
  -2  10  21        0.05       23.12     15.78 o
  -1  10  21        9.07       17.61     14.45 o
   0  10  21        1.56      -19.06     16.10 o
   1  10  21        1.41       27.53     17.49 o
  -1  11  21       25.08       31.22     16.80 o
   0  11  21       19.46       14.14     15.84 o
   1  11  21       36.66       41.62     18.22 o
  -1  12  21        2.88        9.58     15.78 o
   0  12  21       17.03       37.66     16.84 o
  -3   0  22        5.67       42.82     22.81 o
  -2   0  22        1.90        2.43     20.54 o
  -1   0  22      108.60      130.20     20.90 o
   0   0  22       31.48       75.00     21.93 o
   1   0  22      124.73      146.75     26.29 o
   2   0  22        0.77       33.02     29.65 o
  -3   1  22        6.84       21.35     13.58 o
  -2   1  22        2.67       29.95     15.98 o
  -1   1  22       32.40       45.49     15.27 o
   0   1  22      538.19      454.73     18.77 o
   1   1  22       13.85       21.21     17.33 o
   2   1  22       37.73       30.47     26.98 o
  -3   2  22        0.14       17.95     13.70 o
  -2   2  22        1.33       22.35     13.69 o
  -1   2  22      100.67      127.48     18.05 o
   0   2  22      111.93      120.31     14.48 o
   1   2  22      129.87      177.80     18.70 o
   2   2  22        0.01       10.86     19.45 o
  -3   3  22        0.18       -2.99     13.93 o
  -2   3  22       22.28       47.61     13.85 o
  -1   3  22       23.60       34.95     15.03 o
   0   3  22       15.47       34.09     15.02 o
   1   3  22       98.77       97.45     18.58 o
   2   3  22      128.59      159.65     20.15 o
  -3   4  22        2.43        1.02     14.43 o
  -2   4  22       18.83       27.40     15.19 o
  -1   4  22        4.34       29.87     15.24 o
   0   4  22       31.24       52.22     14.83 o
   1   4  22        1.82       -1.26     17.83 o
   2   4  22       20.75        8.86     17.97 o
  -3   5  22        8.02       10.72     15.23 o
  -2   5  22       82.48       68.74     15.16 o
  -1   5  22        6.80       13.89     14.33 o
   0   5  22        0.38       16.26     14.89 o
   1   5  22      137.68      118.97     17.28 o
   2   5  22      142.65      133.70     20.49 o
  -2   6  22        0.01       35.49     16.51 o
  -1   6  22       27.27       35.16     15.09 o
   0   6  22       10.82       27.13     17.02 o
   1   6  22       89.77       88.41     16.43 o
   2   6  22        1.59        0.66     17.79 o
  -2   7  22        0.37       -1.35     14.91 o
  -1   7  22        2.12       47.24     15.58 o
   0   7  22        5.15        6.40     15.04 o
   1   7  22       48.89       36.32     16.53 o
   2   7  22       50.30       47.49     18.82 o
  -2   8  22        6.57       37.47     15.77 o
  -1   8  22       34.99       44.03     14.96 o
   0   8  22       72.51       83.30     16.00 o
   1   8  22       78.66       92.71     17.00 o
   2   8  22        1.67       18.59     18.34 o
  -2   9  22        2.85       10.12     16.28 o
  -1   9  22        0.02       18.41     15.68 o
   0   9  22        1.84       30.44     16.31 o
   1   9  22        0.64       -5.83     19.38 o
  -1  10  22        2.23       22.00     15.86 o
   0  10  22       71.81       58.45     16.18 o
   1  10  22        6.82        6.41     17.37 o
  -1  11  22        4.12       15.41     15.46 o
   0  11  22        6.49        9.06     17.98 o
  -3   1  23        5.15       27.26     14.21 o
  -2   1  23       16.06       24.88     13.95 o
  -1   1  23      120.42      126.45     15.62 o
   0   1  23       41.59       58.88     15.59 o
   1   1  23        0.27      -15.64     20.30 o
   2   1  23       26.96       13.43     20.55 o
  -3   2  23        0.15       13.09     14.82 o
  -2   2  23       11.39       12.69     14.30 o
  -1   2  23        5.43       37.99     16.81 o
   0   2  23       13.78       28.24     15.03 o
   1   2  23      150.30      119.81     18.34 o
   2   2  23      116.57      113.04     20.44 o
  -3   3  23        9.77        8.64     14.63 o
  -2   3  23        0.47       28.19     18.73 o
  -1   3  23        0.51       32.18     15.29 o
   0   3  23      109.13      113.20     15.11 o
   1   3  23       36.56       50.19     19.61 o
   2   3  23        3.49       43.30     20.29 o
  -2   4  23       38.04       44.74     15.30 o
  -1   4  23       26.94       33.37     15.10 o
   0   4  23       23.94       29.43     15.39 o
   1   4  23      210.42      207.15     18.19 o
   2   4  23       45.49       67.12     18.05 o
  -2   5  23        2.02        9.31     17.94 o
  -1   5  23        0.04       18.07     15.31 o
   0   5  23       52.85       57.77     16.05 o
   1   5  23        3.28       39.15     17.58 o
   2   5  23        4.43      -10.01     18.56 o
  -2   6  23        0.69      -17.77     16.29 o
  -1   6  23       31.40       56.76     15.16 o
   0   6  23        5.42        5.32     17.79 o
   1   6  23       64.91       63.73     18.36 o
   2   6  23       52.70       60.17     19.42 o
  -2   7  23       15.77       19.80     15.93 o
  -1   7  23       36.51       29.80     15.96 o
   0   7  23        1.13       45.23     15.17 o
   1   7  23       12.50        7.25     16.96 o
  -2   8  23        0.05       27.32     16.67 o
  -1   8  23        0.88       -1.90     14.86 o
   0   8  23       79.14       52.29     15.59 o
   1   8  23        3.06       12.54     17.18 o
  -1   9  23       26.47       29.80     15.53 o
   0   9  23       76.77       69.52     17.46 o
   1   9  23        2.66       27.05     21.09 o
  -1  10  23        0.82       10.95     16.63 o
   0  10  23        5.72      -28.51     17.19 o
  -2   0  24       21.02       32.98     20.05 o
  -1   0  24       27.71       44.25     22.41 o
   0   0  24      327.07      311.55     22.92 o
   1   0  24        0.77        5.23     29.31 o
   2   0  24       73.61       76.66     28.14 o
  -2   1  24        2.25        7.92     14.48 o
  -1   1  24        5.52       28.86     17.98 o
   0   1  24       40.05       50.46     20.49 o
   1   1  24        2.98       16.63     17.23 o
   2   1  24       12.16       13.68     20.92 o
  -2   2  24       24.23       40.72     14.58 o
  -1   2  24        4.72       11.58     17.12 o
   0   2  24        1.17       14.98     15.19 o
   1   2  24       19.85       34.67     17.47 o
   2   2  24       27.70       40.97     20.25 o
  -2   3  24        5.11       23.27     16.75 o
  -1   3  24       36.02       40.36     15.07 o
   0   3  24       48.38       52.57     16.28 o
   1   3  24       82.92       70.46     17.09 o
   2   3  24       61.80       62.32     20.46 o
  -2   4  24        0.07       18.08     15.09 o
  -1   4  24        5.58       37.77     14.97 o
   0   4  24        0.39        9.44     15.97 o
   1   4  24        0.36       41.01     19.04 o
  -2   5  24        0.71       22.12     15.33 o
  -1   5  24        1.18       15.62     14.34 o
   0   5  24       32.58       56.32     15.83 o
   1   5  24       94.65       94.86     18.09 o
  -2   6  24       16.37       30.63     16.47 o
  -1   6  24        1.54        8.47     15.52 o
   0   6  24       18.13       46.60     17.11 o
   1   6  24        0.17       20.03     18.46 o
  -1   7  24        0.73       10.39     16.08 o
   0   7  24       19.25       24.99     16.75 o
   1   7  24       29.77       47.32     16.54 o
  -1   8  24       21.27       23.95     15.40 o
   0   8  24       19.85       28.83     16.73 o
  -2   1  25       14.55       30.51     16.15 o
  -1   1  25       16.55       14.50     17.23 o
   0   1  25        4.50       18.93     15.05 o
   1   1  25       13.70       36.43     20.70 o
  -2   2  25        0.18       -1.60     15.26 o
  -1   2  25        3.66       12.82     17.00 o
   0   2  25       36.24       50.07     15.83 o
   1   2  25       23.62       36.41     18.09 o
  -2   3  25        8.15       25.21     15.92 o
  -1   3  25        0.10       17.08     15.48 o
   0   3  25        1.81      -25.86     15.48 o
   1   3  25       29.73       51.30     18.09 o
  -1   4  25        2.20       20.99     17.08 o
   0   4  25       52.37       51.86     15.77 o
   1   4  25       52.55       71.53     17.55 o
  -1   5  25        8.13       33.91     17.61 o
   0   5  25        0.35        3.71     15.49 o
   1   5  25        0.16        8.50     19.71 o
  -1   6  25       49.01       71.65     15.99 o
   0   6  25       50.74       39.33     17.67 o
   0   7  25        1.42        8.62     19.86 o
  -1   0  26       61.63       66.34     22.47 o
   0   0  26        0.44       25.94     23.12 o
   1   0  26       43.99       38.33     27.41 o
  -1   1  26        5.94       29.21     17.92 o
   0   1  26        3.16        9.26     15.52 o
   1   1  26       13.34       17.99     19.32 o
  -1   2  26       65.64       52.31     15.88 o
   0   2  26        3.54       45.94     15.30 o
  -1   3  26        1.23       16.38     15.62 o
   0   3  26       53.41       45.06     16.49 o
  -1   4  26        0.69       27.76     15.58 o
   0   4  26        2.85       18.98     18.93 o
 
